# Supplementary material for: In silico approaches supporting drug repurposing for Leishmaniasis: a scoping review
Source: EXCLI J. 2024 Sep 3;23:1117–69. doi: 10.17179/excli2024-7552 (PMC11484518; doi:10.17179/excli2024-7552)
Supplement: Supplementary data [file EXCLI-23-1117-s-002.xlsx]

## Sheet: excli2024-7552
			Supplement 4

## Sheet: Data
ID	Name	Citation	Year of publication	DOI	Country	Objective	Metodologies	Type of repurposing	Overview of in silico metodology	In vitro/vivo	Ligands (promising)	In silico results (ligands)	Target (for SBDD methods)	In vitro/vivo results	Main outcome or conclusion of the article	Obs (in silico):
10	Gustavo Scheiffer	Abhishek et al. (2019)	2019	https://doi.org/10.1021/acsomega.9b00529	India	In silico evaluation (docking and MD) of auranofin/auranofin analogues binding to thiol-reductases of different bacteria and protozoan parasites, including L. infantum trypanothione reductase.	Docking;MD;Free energy calculation (GBSA/PBSA);Omics;	Agency/FDA-approved;	Sequence alignment: ClustalW. The sequences of 31 thiol-reductases were retrieved from UniProt and compared. Ligands preparation: 2D structure downloaded and 3D geometry optimized via quantum mechanics using Jaguar (Schrodinger). Docking: Glide from Schrodinger. XP rigid docking method. Auranofin, 2 auranofin intermediates and 11 generated analogs as ligands. SiteMap was used for binding site pre…	Somente in silico	Auranofin, auranofin analog A1.	LiTryR: Auranofin (deltaGbindGBSA = −36.72 kcal/mol); Low RMSD and RMSF (MD). LiTryR auranofin binding residues are conserved among other pathogens, according to the sequence alignment. Entire auranofin exhibited a lower binding energy when compared to its intermediates, supporting the hypothesis of auranofin binding directly to TryR and suffering modifications afterward. Three auranofin analogs …	2YAU; L. infantum		The authors presented evidence for auranofin binding mode with TryR of L. infantum, supporting the hypothesis of the entire molecule binding to the enzyme and going through modifications to form intermediates. Auranofin analogs may also pose as useful options to target pathogens more selectively for their reduced toxicity over mammalian cells.
52	Gustavo Scheiffer	Adinehbeigi et al. (2019)	2019	https://doi.org/10.1093/trstmh/trz091	Iran	Protein modeling and docking-based virtual screening against L. donovani Arabinono-1, 4-lactone oxidase (LdALO) of 2500 approved compounds	Docking;MD;Virtual screening;Ab initio/de novo protein structure generation;Threading Protein Modeling;	Agency/FDA-approved;	Protein modeling: Sequence obtained from UniProt (C8CCV9). BLAST against the PDB to determine possible homologs. The lack of similar proteins in PDB required ab initio and threading modeling. Robetta (ab initio), I-TASSER (threading) and MUSTER (threading) were used for generation of 3D structures. Quality evaluation using QMEAN server, RAMPAGE server and PROCHECK server (to generate a Ramachandr…	Somente in silico	Suramin; Elbasvir; Digitoxin; Venetoclax; Iodixanol; FAD; Cobicistat; Dalfopristin; Cangrelor; Tigecycline	The compounds interacted with LdALO binding site, when compared to D-arabinono-gamma-lactone. Binding energies: Suramin −28.9 Elbasvir −27.9 Digitoxin −24.7 Venetoclax −23.2 Iodixanol −22.6 FAD −22.1 Cobicistat −21.4 Dalfopristin −20.5 Cangrelor -19.8 Tigecycline −19.7 The amino acids involved in suramin and LdALO interactions were 13Leu, 14Ala, 15Gly, 54Lys, 55ser, 78Ile, 83His, 92Val, 94Glu, 96…	Arabinono-1, 4-lactone oxidase; L. donovani; Modeled de novo.		The study found 10 potential inhibitors of LdALA, suramin being the most promising considering its binding energy.
18	Gustavo Scheiffer	Aiebchun et al. (2023)	2023	https://doi.org/10.1007/s11686-023-00659-0	Thailand	In vitro and in silico assays (docking, MD, and free binding energy) against Leishmania MAPK3 protein, using approved kinase inhibitors afatinib and lapatinib.	Docking;MD;Free energy calculation (GBSA/PBSA);	Agency/FDA-approved;	Protein preparation: Missing residues were completed using Swiss model server. Ligand preparation: Ligand 3D structures were downloaded from PubChem database. Docking: GOLD program. 15 A for sphere docking and GoldScore as the scoring function. Output of 100 poses. Analysis of results was performed on Discovery Studio 2020 and UCSF Chimera. MD simulation: GROMACS 5.4.1. Topology files constructed…	In vitro	Afatinib; Lapatinib	Docking: Both drugs docked in the same binding pocket position. Afanitib was stabilized through two hydrogen bonds with Glu94 and Asp193. Lapatinib bound deep into the pocket with its quinazoline ring, forming an h-bond with Glu94 and a halogen bond with Glu206. Both drugs were stabilized with van der Waals, Pi-Pi stacking, Pi-sigma, Pi-alkyl, and Pi-sulfur. MD: All three replicates produced simi…	4O2Z (L. donovani)	Using luminescence assay for kinases (ADP-Glo): Enzymatic inhibition (MAP3K): Inhibition % at 10 μM (51.39% - afatinib and 52.15% - lapatinib). IC50 3.27 μM - afatinib and 2.22 μM - lapatinib. Cell assays used alamarBlue (reading at 570 and 600 nm) Cell assay promastigotes: Afatinib - L. martiniquensis (2.25 μM); L. donovani (15.96 μM). Lapatinib - 13.14 and 25.91 μM; Amphotericin B - 0.10 and 1.…	The study found antileishmanial activity of kinase inhibitors afatinib and lapatinib against L. martiniquensis and L. donovani. The in silico simulations corroborated with the in vitro results, exhibiting high stability in the MD trajectories.	After
4	Gustavo Scheiffer	Amiri-Dashatan et al. (2021)	2021	https://doi.org/10.4274/tjps.galenos.2021.53367	Iran	Construction of a protein-protein network from metacyclic L. major to find a relevant target for docking-based virtual screening of FDA-approved compounds.	Docking;Protein networks;Virtual screening	Agency/FDA-approved;	Using mass spectrometry proteomic information, the PP interactions from metacyclic L. major were modeled using the STRING database. The power law fit was calculated using Network Analyzer. Topological analysis of the protein network was carried out in CytoHubba plugin in Cytoscape. Docking was done using AutoDock Vina, using pyruvate kinase as the target. A dataset of 1948 FDA-approved drugs was …	Somente in silico	Trametinib; Irinotecan; Nilotinib; Netupitant; Naldemedine; Eltrombopag; Teniposide; Conivaptan; Valrubicin; Lomitapide	The PPI map was constructed from 144 detected proteins from mass spec, resulting in a protein network with 135 nodes and 1051 interactions. Five proteins were selected in terms of high connectivity and betweennes centrality, and pyruvate kinase was chosen based on its role in ATP generation. 1 LmjF.28.2780 Putative heat-shock protein hsp70 2 ENOL Enolase 3 LmjF.35.0030 Pyruvate kinase 4 LmjF.36.2…	3PP7		The study resulted in an in silico identification of 5 relevant proteins and 10 drugs with potential to inhibit Leishmanial pyruvate kinase. 3 of these drugs have a high tolerability profile. The authors report the inherent limitation of in silico studies and the need for further experimental testing.
55	Gustavo Scheiffer	Borba et al. (2019)	2019	https://doi.org/10.1016/j.csbj.2019.02.005	Brazil	Proteome-wide analysis of L. braziliensis and L. infantum to identify and categorize protein kinases (PKs), coupled with target prioritization and repurposing based on target similarity with approved and investigational drugs.	QSAR;Protein networks;Omics;	Clinical trials;Agency/FDA-approved;	Determination of L. infantum and L. braziliensis kinomes: Proteomes of both species inputted into Kiannote v1.0 for classification. Refinement of classification using a determined L. major kinome, by orthologues prediction (L. major, L. braziliensis and L. infantum) using OrthoMcl v.2.0.9. InterproScan v.5.18 for kinase domains elucidation. HMM profiles generated by comparison to related organism…	In vitro	Trametinib; Onvansertib; Selumetinib; Refametinib; Binimetinib; MLN-8054; RG-1530	The 30 prioritized targets from L. infantum protein-network led to 11 targets related to 42 drugs based on similarity. 7 selected to in vitro. Drug, target (identity %) Trametinib: MKK1 (34%), MKK5 (34%) Onvansertib: PLK1 (49%) Selumetinib: MKK1 (34%) Refametinib: MKK1 (34%) Binimetinib: MKK1 (34%), MKK5 (34%) MLN-8054: AIRK (44%) RG-1530: AIRK (44%)		Promastigote assay (MTT - EC50% microM): L. (L.) amazonensis RG-1530 61.5 [52.5–70.5] NMS-1286937 29.9 [26.2–33.6] Trametinib 23.1 [19.8–26.4] L. (L.) infantum RG-1530 77.5 [69.7–85.3] NMS-1286937 13.2 [10.0–16.5] Trametinib 63.6 [57.8–68.8] L. (V.) braziliensis RG-1530 62.4 [55.7–69.1] NMS-1286937 37.3 [31.8–42.8] Trametinib 68.3 [64.2–72.4] Intracelullar amastigotes (BALB/c BMDM - inf. cell cou…	The study found two drugs (Trametinib - approved and Onvansertib - in clinical trials), with promising antileishmanial effect. The authors state that a strategy would be to use the compounds scaffold for synthesizing more potent molecules.	Before
46	Gustavo Scheiffer	Bustamante et al. (2019)	2019	https://doi.org/10.1007/s10822-019-00230-y	Colombia	Identify drugs with potential anti-Leishmania activity by detecting potential homologs between proteins targeted by approved drugs and proteins of the parasite, using an interaction network and subjecting the identified drugs to in vitro evaluations and pharmacokinetics simulations.	Protein networks;Pharmacokinetic modeling; Omics;	Agency/FDA-approved;	Homology with known targets: 4242 proteins (known drug targets) extracted from DrugBank, were compared with proteins from five Leishmania species: L. major (8400 prot.), L. mexicana (8250), L. infantum (8239), L. braziliensis (8357) and L. panamensis (8665), using the blastp algorithm. Selection criteria of hits was based on identity percentage over 60% and E-values lower than 1 × 10–8 and percen…	In vitro	33 potential drugs, six evaluated in PK simulations: Perphenazine, Lamivudine, Cladribine, Rifabutin, Metformin, Tenofovir	Pharmacokinetics simulations: The EC50 values for comparison were those obtained for L. braziliensis. 300 mg of rifabutin every 8 h fail to reach plasma concentrations above the EC50 value. Like rifabutin, perphenazine, 30 mg every 12 h, but the maximum plasma concentration reached is lower than the EC50. Results indicate the oral route is not adequate for these drugs.		Human promonocytic cell line U937 cytotoxicity (MTT assay): - Cladribine: <1 μg/mL - Tenofovir: 25.4 ± 6.8 μg/mL - Lamivudine: 113.9 ± 6.9 μg/mL - Rifabutin: 24.7 ± 3.3 μg/mL - Metformin: >200 μg/mL - Perphenazine: 2.8 ± 0.4 μg/mL EC50 for Leishmania (fluorescent Leishmania, flow cytometry, intracellular amastigotes): - Rifabutin: 13.1 ± 0.1 μg/mL for L. panamensis and 8.5 ± 1.6 μg/mL for L. braz…	The study found two drugs with the potential to be used only against cutaneous leishmaniasis, considering their high toxicity and insufficient plasma concentration in simulated pharmacokinetics	Before
58	Gustavo Scheiffer	Chavali et al. (2012)	2012	https://doi.org/10.1186/1752-0509-6-27	USA	Construction and analysis of a metabolic network from L. major to select high-priority targets and FDA-approved drugs for repurposing against leishmania.	Metabolic networks;	Agency/FDA-approved;	Metabolic reconstruction: Based on L. major genome. Built and published previously by the group of Chavali et al. (2008), containing 560 gene sequences. Flux Balance Analysis (FBA) and Flux Variability Analysis (FVA) were employed to analyze the network. Known drug targets and off-targets: Interaction information retrieved from DrugBank and STITCH database version 2.0. BLAST+ v.2.2.24 used to que…	In vitro	254 FDA-approved drugs; 107 FDA-approved drugs predicted to have synergistic effects	NA	spermidine synthase trypanothione reductase methylthioadenosine phosphorylase lanosterol synthase sterol 14-demethylase ornithine decarboxylase squalene monooxygenase diphosphomevalonate decarboxylase dimethylallyltranstransferase geranyltranstransferase aldehyde dehydrogenase hydroxymethylglutaryl CoA reductase squalene synthase phosphomannose isomerase beta-ketoacyl-acyl-carrierprotein synthase…	Alamarblue assay with L. major promastigotes: Isolated drug: Halofantrine - IC50 9.5 microM Drug combinations involving disulfiram (D): D+kanamycin - D+clozapine - Over 90% inhibition at .15 microM disulfiram and 10 microM clozapine D+amoxicillin - D+chlorpromazine - D+doxycycline and D+isoniazid - Did not show synergism	The study, using metabolic network analysis priorization, found halofantrine is active against L. major and four drug combinations with disulfiram had synergic effects.	Before
43	Gustavo Scheiffer	Gupta et al. (2022)	2022	https://doi.org/10.38212/2224-6614.3394	USA	Screening of 1622 FDA-approved compounds based on data mining and high-throughput live-cell fluorescence imaging, potency determination by IC50, and exploring putative targets with docking and MD simulations.	Docking;MD;Data mining;Homology modeling;Free energy calculation (GBSA/PBSA);	Agency/FDA-approved;	Preliminary screening: From a 4718-member Bioactive Compound Library-I, which included 1622 FDA-approved compounds, screening was carried out using data mining from multiple sources. 96 drugs with activity against intracellular protozoans were included in the next phase of in vitro screening. Target prediction: Using data mining from drug-target web servers (including Stitch, Swiss Target Predict…	In vitro	Lansoprazole; Posaconazole	Induced fit docking: MM-GBSA indicated very stable complexes of both enantiomers of Lansoprazole with all three P-type Calcium ATPase structures. Posaconazole was comparable to reported interactions with the fungal homolog and the heme moiety played an essential role in stabilizing the complex participating in p-stacking interactions. (R)-Lansoprazole-LdBPK_352080.1 is the most stable complex. La…	Calcium motive P-type ATPase: LdBPK_352080.1; Calcium-transporting ATPase: LdBPK_040010.1; P-type ATPase: LdBPK_170660.1; Lanosterol 14ɑ-demethylase: LDBPK_111100	IC50 (μM) - High-throughput image analysis: Lansoprazole: 0.80; Posaconazole: 1.64; Controls - Miltefosine 0.84; Pentamidine 0.92; Amphotericin B 0.74; Lansoprazole showed similar potency to current drugs and no toxicity against HEK293 cells. Posaconazole has an approved dosage 20 times that of Lansoprazole and has the potential to be used even with higher IC50.	The study found two promising drugs for repurposing, Lansoprazole and Posaconazole, based on in vitro assay. In silico docking and MD simulations discovered a stable binding between the drugs and their putative targets.	Before
2	Gustavo Scheiffer	Harigua-Souiai et al. (2022)	2022	https://doi.org/10.1177/11779322221090349	Tunisia	Construction of a binary classification machine learning model, based on structure-activity relationship data obtained from phenotypical screenings	Docking;Virtual screening;SAR;Machine Learning;	Fármacos em uso na clínica;	The authors, using Python and RDKit library, constructed an ML model, testing linear regressor (LR), gradient boosting (GB), random forest (RF), and support vector machine (SVM) algorithms. Different molecular fingerprints were also tested. They evaluated and performance of each one. The optimized model was used to screen 1065 FDA-approved molecules (ZINC) virtually. A reverse docking approach (A…	Somente in silico	19 drugs were identified: Albendazole, Pyrazinamide, Acebutolol, Ethacrynic acid, Ganciclovir, Domperidone, Benzthiazide, Betazole, Dibucaine, Lidocaine, Bethanidine, Phenelzine, Ethionamide, Phenylephrine, Rifabutin, Amphetamine, Prilocaine, Tranylcypromine, Dextroamphetamine. 7 of them were previously described in the literature as having antileishmanial potential	The top 10 molecules from RF and SVM algorithms were considered hits (19 unique molecules). Probabilities of being antileishmanial based on the ML, ranging from 0.97 to 0.92 (RF model) and 0.84 to 0.80 (SVM model). In reverse docking, 4 potential pairs were detected: PTR1/ganciclovir; TR/domperidone; MAPK10/ prilocaine and NMT/albendazole.	2BFM 2JK6 3MJY 3UIB 4IU0 5NZL 6QD9		19 hits were identified using ML models trained on phenotypical screening (12 not previously described in the literature). Reverse docking resulted in 4 ligands having their targets potentially identified.
17	Gustavo Scheiffer	Kashif and Subbarao (2023)	2023	https://doi.org/10.1080/07391102.2023.2175382	India	Docking-based virtual screening of approved compounds against L. major glutamine synthetase, using a homology model. MD and PBSA used for further analysis.	Docking;MD;Virtual screening;Free energy calculation (GBSA/PBSA);Homology modeling;	Agency/FDA-approved;	Protein structure modeling: Sequence obtained from UniProt (Q4QJ42). Comparative (homology) modeling using I-Tasser. Validation with PROCHECK and ProSA, Protein and ligands preparation: 4000 ligands were obtained from ZINC database (most being FDA-approved). Ligands were converted to pdbqt. Autodock Tools used for delimiting the grid box and preparing protein pdbqt file. I-Tasser was used for pre…	Somente in silico	Amlexanox; Chlortalidone; Ciprofloxacin; Pranoprofen	The top 10 binding energies from docking were analyzed in terms of h-bonds and hydrophobic interactions. They varied from -8.3 kcal/mol to -6.8 kcal/mol. Control had an energy of -5.2 kcal/mol. Most residues were predicted by I-Tasser as being part of the active site. The ligands made several h-bonds and hydrophobic interactions. The best 4 binding energies (-8.3 to -7.8 kcal/mol) were submitted …	Glutamine synthetase; Comparative (homology) modeling based on canine GS (2UU7_A)		The authors found two promising inhibitors (Chlortalidone & Ciprofloxacin), based on the MD simulations and binding energy from PBSA.
41	Gustavo Scheiffer	Madugula et al. (2021)	2021	https://doi.org/10.1016/j.compbiomed.2021.104856	India	Application of Machine Learning algorithms and SAR prediction to find potential repurposable drugs among approved molecules.	Machine Learning;SAR;	Agency/FDA-approved;	Drugs library: Downloaded from DrugBank database. Machine learning: PCA and K-means clustering algorithms for dimensionality reduction and clustering of molecules, based on their calculated molecular descriptors. Removed compounds used in cosmetics, antiseptics, and sanitizers, resulting in 1671 molecules. 1444 2D molecular descriptors calculated in PaDEL. SAR prediction in PASS 2017. PCA: R vers…	Somente in silico	Artemether; Artesunate; other 2 not reported	Artemether (Pa=0.93) Artesunate (Pa=0.87) Both in cluster 5.			The study reported two antimalarial drugs with potential antileishmanial effect (artesunate and artemether).
3	Gustavo Scheiffer	Nava-Zuazo et al. (2014)	2014	https://doi.org/10.1016/j.bmc.2014.01.029	Mexico	Synthesis of 14 nitazoxanide derivatives and repurposing of nitazoxanide, metronidazole, pentamidine and benzidazole against four neglected diseases (incl. Leishmaniasis).	ADMET/Druglikeness;	Fármacos em uso na clínica;	Toxicity prediction: ACD/ToxSuite software, v. 2.95; Analysis of 5 novel compounds, nitazoxanide and metronizadole; prediction of LD50 for Mouse and Rat (intraperitoneal and oral route) and inhibition of four CYP450 isoforms.	In vitro	Nitazoxanide	Toxicity prediction: Nitazoxanide presented low LD50 and low inhibition of CYP450		Nitazoxanide: IC50 = 7.23 ± 1.73 μM; L. amazonensis (promastigotes); Cell Counting (Neubauer chamber);	The study identified nitazoxanide as a potent antileishmanial (double the potency of pentamidine) and the safety profile was correctly predicted in silico	After
45	Gustavo Scheiffer	Prakash and Rai (2023)	2023	https://doi.org/10.1080/07391102.2023.2193983	India	In vitro evaluation of antileishmanial properties of retinoic acid and its derivatives, as well its in silico (docking and MD) affinity to sterol 24-C methyltransferase (SMT).	Docking;MD;Ab initio/de novo protein structure generation;ADMET/Druglikeness;	Agency/FDA-approved;	Protein sequence retrieval and physicochemical characterization: SMT sequence from L. donovani retrieved from NCBI protein database in FASTA (UniProt A0A6J8FNU5). Physicochemical properties calculated in Expasy’s ProtParam. SOSUI for soluble or transmembrane determination. Cysteine residues and their bonding patterns were studied by CYS_REC version 2. Protein structure prediction and validation: …	In vitro	Retinoic acid; Adapalene;	Binding affinity score (kcal/mol): -9.9 (RA); -8.5 (zymosterol - control). RA had the best binding affinity in comparison to its derivatives (H-bond with Asp35 and Arg36). Lipinski violations: RA, none. Adapalene MD simulation: SMT-RA complex showed 0.5 nm RMSD after 15 ns, 2 h-bonds, and average Rg of 2nm after 20ns. SMT-Zymosterol complex showed RMSD of 0.30–0.45nm and was equilibrated immediat…	Sterol 24-c-methyltransferase: Predicted de novo by RAPTORX Server	L. donovani intracellular amastigotes (J774A.1 murine macrophage): RA treatment caused a decrease of SMT expression, and a decrease of parasite load, based on kDNA expression.	The study showed a decrease of infected macrophages after treatment with retinoic acid. The compound also caused decrease of SMT expression, indicating that protein as the potential target.	After
57	Gustavo Scheiffer	Prava and Pan (2022)	2022	https://doi.org/10.1016/j.actatropica.2022.106337	India	Development of a protein-protein network using data from 11 Leishmania species, filtering those conserved and without human homologs, to find druggable targets, and subsequent validation using docking.	Docking;Protein networks;Omics; Homology modeling;	Agency/FDA-approved;	Proteomes: Collected from TriTrypDB (Release 38, 2018). From 11 species: L. arabica, L. aethiopica, L. braziliensis, L. donovani, L. enriettii, L. gerbilli, L. infantum, L. major, L. mexicana, L. tropica and L. turanica. Homology: Using BLASTp (version 2.8.1) against a non-redundant human proteome. The criteria was that no hits were returned. Comparative analysis: Using BLASTp. L. braziliensis as…	Somente in silico	Artenimol; Omacetaxine mepesuccinate	Artenimol (eIF3): Glide score -5.247 kcal/mol Glide energy -29.749 kcal/mol Two hydrogen interactions - GLN257 and THR336 Omacetaxine mepesuccinate (RPL2): Glide score -4.11 kcal/mol Glide energy -40.706 kcal/mol Five hydrogen interactions - ARG59, SER120, ASP122, ARG181, ARG334	Eukaryotic translation initiation factor 3 subunit 8 (eIF3), putative; Plasmodium falciparum Ribosomal protein L2 (RPL2), putative; Haloarcula marismortui Modeled with Rosetta server.		The study found eight proteins to be potential drug targets and three homologous to known drug targets. Artenimol and Omacetaxine mepesuccinate were identified as potentially antileishmanial. The authors state the results must be experimentally validated in vitro.
9	Gustavo Scheiffer	Rai et al. (2022)	2022	https://doi.org/10.1080/07391102.2021.1950574	India	Virtual screening, MD simulation, enzymatic inhibition and anti-promastigotes activity of FDA-approved drugs against L. donovani DNA primase.	Docking;MD;Virtual screening;Free energy calculation (GBSA/PBSA);Ab initio/de novo protein structure generation;	Agency/FDA-approved;	Protein structure generation: Mitocondrial Primase. De novo generation using I-TASSER, selecting the one with the best score. Validation using PROCHECK. The structure underwent energy minimization using MD (GROMACS 5.2) and a second validation. Ligand preparation: Ligands obtained from DrugBank and prepared using LigPrep from Maestro v2019, considering neutral pH and OPLS force field. Protein pre…	In vitro	Iloprost; Mupirocin; Pioglitazone	Top three compounds: Iloprost: Docking score -10.94; MMGBSA (kcal/mol) -122.60 Four stable hydrogen bond with Ala54, Ala57, Gln60, and Phe317 residues. RMSD 0.8-1.2 Mupirocin: Docking score -10.65; MMGBSA (kcal/mol) -112.86 One H-bond with Ser62. RMSD 4.2-4.6 Pioglitazone: Docking score -10.61; MMGBSA (kcal/mol) -88.26 Three H-bond with Gln60, Met328, and Asp329. RMSD 0.5-1.0 H-bond occupancy bet…	Primase; De novo model; L. donovani	Two top compounds were selected for in vitro assays (Ld-MTT). Enzymatic inhibition assay: No significant inhibition was measured; Promastigote cell viability assay: Amphotericin B (positive control - 100% viability); Pioglitazone (48.9%); Mupirocin (69.1%). The tested compounds presented better inhibition than amphotericin B	Two promising FDA-approved drugs were tested in vitro, no selective inhibition of primase was measured but a superior antileishmania (promastigotes) effect was detected in comparison to amphotericin B.	Before
50	Gustavo Scheiffer	Ranjan and Dubey (2023)	2023	https://doi.org/10.1002/jcb.30455	India	The study involved virtual screening of FDA-approved compounds against L. donovani citrate synthase, followed by MD simulations and MM/PBSA energy calculations. The selected molecules went through in vitro evaluation.	Docking;MD;Virtual screening;ADMET/Druglikeness;Homology modeling;	Agency/FDA-approved;	Virtual screening (docking): AutoDock version 4.2. 1565 FDA-approved compounds retrieved from ZINC and energy minimized. A modeled citrate synthase was used (PM0084387). Active sites were predicted using Phyre2 and 3D Ligand Site virtual tools. The grid box covered the binding site, with coordinates: 72 × 62 × 44 X, Y, and Z coordinates with 0.375 Å grid spacing. 100 Lamarckian genetic algorithms…	In vitro	Abemaciclib, Glimepiride, Bazedoxifene, Vorapaxar, Imatinib	Five ligands were selected after virtual screening: Binding Energy in kcal/mol (LdCS) Imatinib (-11.67), Bazedoxifene (-11.02), Vorapaxar (-10.7), Amyral (-10.55) and Abemaciclib (-10.22). Aminoacids present in LdCS binding site: Tyr 238, Val 241, His 242, Ala243, Asp 244, His 245, Glu 246, Gly 247, Asn 249, Val 250, Ser 251, Ala 252, Thr 255, Thr 256, Ala 259, Leu 262, Ser263, Asp 264, Pro 265, …	Citrate synthase: L. donovani, modeled and deposited in protein model structure database with Id [PM0084387]. No further elucidation of modeling methodology.	Promastigotes assay (MTT - IC50 μM): Abemaciclib: 0.92 ± 0.02 Bazedoxifene: 0.65 ± 0.09 Vorapaxar: 6.1 ± 0.91 Imatinib: 23.9 ± 1.27 Miltefosine: 13.6 Intramacrophagic amastigotes (Giemsa - Counting): Abemaciclib: 1.52 ± 0.37 (SI = 54.83) Bazedoxifene: 2.11 ± 0.38 (SI = 5.59) Vorapaxar: 10.4 ± 1.27 (SI = >48.08) Imatinib: ND Miltefosine: 13.4 ± 0.53 (SI = 11.72) Cell toxicity (MTT - J774A.1 cell):…	The study presented three promising compounds (Abemaciclib, Bazedoxifene, and Vorapaxar) against L. donovani promastigotes and intracellular amastigotes. Imatinib showed low selectivity. Abemaciclib presented the best selectivity among the three. Authors indicate Abemaciclib as a promising candidate for in vivo and clinical studies.	Before
42	Gustavo Scheiffer	Rub et al. (2019)	2019	http://doi.org/10.2174/0929866526666190301114012	Saudi Arabia	In vitro assay to evaluate the antileishmanial effect of Glyburide (glibenclamide) and in silico molecular docking to analyze its binding conformation against trypanothione synthetase.	Docking;Homology modeling;	Agency/FDA-approved;	Protein preparation: Homology modeling with I-TASSER server. Ramachandran plot as validation. CLUSTAL W for sequence alignment to determine similarity. Docking: Performed on AutoDock Vina. Autodock Tools was used for protein and ligand preparation and conversion to pdbqt. Grid box (Coordinates x y and z: 80.715, 66.659 and 87.883, and size 50x50x50 A) Results visualization on PyMol.	In vitro	Glyburide (Glibenclamide)	Protein modeling: The structure was modeled after L. major Trypanothione synthetase-amidase (2VPS). In the Ramachandran plot, 95.4% of the residues were presented in the most favored region. The Tm-score was 0.923 (from 0.0-1.0). Binding site detection: COFACTOR tool deduced the ligand binding sites of target protein, based on 2IOA. Arg 328, Asp 330, Glu 344, Asp 348, Ser 349, Ser 351, Glu 355, A…	Homology modeling: L. major 2VPS.	Antileishmanial effect: Assay performed with L. donovani promastigotes, and viability determination using a cell-count hemocytometer on an inverted microscope. The concentration of 40 μg/ml glyburide presented a significant reduction in parasite growth and viability (~50% of control) in a time-dependent manner. The morphology alteration after glyburide treatment was persistent after resuspension …	The study presented the antileishmanial effect of glyburide in vitro, evaluating the possibility of this molecule binding to trypanothione synthetase through molecular docking. The authors state that further in vivo and enzymatic binding assays are required.	After
29	Gustavo Scheiffer	Saha et al. (2023)	2023	https://doi.org/10.1016/j.sajb.2023.08.067	India	Docking-based virtual screening, MD simulations and free energy binding calculation of approved compounds against two essential proteins of L. donovani (pyridoxal kinase and sterol alpha-14 demethylase).	Docking;Virtual screening;MD;Free energy calculation (GBSA/PBSA);Homology modeling;	Agency/FDA-approved;	Protein selection: Based on literature review. From 47 known targets and 51 essential genes of L. donovani. 4 proteins were identified and 2 chosen based in the low similarity with human counterparts (PK and SDM). Homology modeling (sterol 14-alpha demethylase - SDM): Modeled based on L. infantum SDM (PDB ID: 3L4D), using MODELLER 10.1 Protein preparation: PK (PDB ID 6K92), chosen based in high r…	Somente in silico	Nitazoxanide; Fenclofenac; Artemisinin	Best compounds: Nitazoxanide: PASS value 0.670; Docking PK/SDM -5.45/-7.58 Fenclofenac: PASS value 0.531 Docking PK/SDM -5.41/-7.39 Artemisinin: PASS value 0.960 Docking PK/SDM -5.29/-7.95 MD: Apo-PK stabilized after 80 ns (RMSD 0.27 to 0.4 nm). Nitazoxanide-PK and Fenclofenac-PK stabilized after 50 ns, and Artemisinin fluctuated the entire simulation. For SDM, the apo-protein fluctuated more, an…	PK: 6K92; L. donovani SDM: Homology modeling based on 3L4D from L. infantum		The study found three approved drugs with potential to inhibit PK and SDM, from in silico experiments. Nitazoxanide was determined as the most promising among the three.
40	Gustavo Scheiffer	Sarma et al. (2024)	2024	https://doi.org/10.1080/07391102.2023.2240429	India	Virtual screening of FDA-approved compounds against L. donovani glutathione synthetase, with MD simulations and MM/PBSA free energy binding calculations.	Docking;MD;Virtual screening;Free energy calculation (GBSA/PBSA);Homology modeling;	Agency/FDA-approved;	Target preparation: Homology modeling, GalaxyTBM server, Trypanosoma brucei template (2WYO). The sequence obtained from UniProt (E9BBX9), submitted to GalaxyTBM and refined with GalaxyRefine. Model selection based on MolProbity score and Ramachandran plot. Active site prediction with COACH server. Human glutathione synthetase (2HGS) used for binding affinity comparison (selectivity). Ligand libra…	Somente in silico	Simeprevir; Telithromycin; Valrubicin; Ciclesonide;Deflazacort	Docking: Simeprevir: -9.8 kcal/mol, two hydrogen bonds (H-bonds) and 11 hydrophobic interactions. Highest energy difference when compared to human GS docking. Valrubicin: -9.2 kcal/mol Telithromycin: -9.0 kcal/mol Ciclesonide: -10.1 kcal/mol Deflazacort: -9.2 kcal/mol MD: The RMSD trajectory of Ciclesonide, Simeprevir, and Telithromycin complexes displayed a similar pattern to that of the apoprot…	L. donovani Glutathione synthetase, modeled by homology after T. brucei (2WYO) Human GS: 2HGS		Based on the MD simulations and free energy binding, the author reported 4 promising drugs: Olysio (Simeprevir), Telithromycin, Valrubicin, and Ciclesonide, that could be repurposed against L. donovani.
38	Gustavo Scheiffer	Sateriale et al. (2014)	2014	https://doi.org/10.1136/amiajnl-2013-001700	USA	Wide-proteome comparison of 13 pathogenic protozoans against databases of known drug-target interactions, to find potential repurposing candidates based on target similarity.	Omics;	Agency/FDA-approved;	Ruby programming language for scripts Proteomes: Protein sequences of 13 species of pathogenic protozoans, including 3 species of Leishmania (Leishmania braziliensis, L. donovani, L. major), obtained from GenBank. Drug targets: Sequences obtained from DrugBank and ChEMBL databases, and loaded into a MySQL database. ChEMBL specificity cut-off set to 8. BLAST employed to compare sequences with expe…	In vitro	Specific ligands not reported. Unique hits: 273 Lb; 205 Ld; 284 Lma)	ChEMBL predicted drugs: Lb 219, Ld 141, Lma 218 DrugBank predicted drugs: Lb 90, Ld 97, Lma 103 Drugs predicted in both: Lb 36, Ld 33, Lma 37	Lb: 72 Ld: 73 Lma: 72	Validation of methodology using a C. parvum high throughput cell-based assay. 8.9% of hits from ChEMBL and 15.6% from DrugBank exhibited in vitro activity against C. parvum, significantly higher than an unfiltered dataset.	The study provided an useful and simple methodology for enrichment of molecules datasets based on available databases of approved drugs, increasing the chance of successfully finding an active molecule against parasites.	Before
5	Gustavo Scheiffer	Sheikh et al. (2023a)	2023	https://doi.org/10.1002/jmr.3021	India	Docking-based virtual screening of 8630 approved drugs by different regulatory agencies and against L. donovani ornithine decarboxylase (ODC), MD simulation, GBSA, DFT, and homology modeling of ODC.	Docking;Virtual screening;MD;Homology modeling;Free energy calculation (GBSA/PBSA);DFT;	Agency/FDA-approved;	Homology modeling: Selecting the best homologous template using the value of sequence similarity and GMQE, the authors chose human ODC (1d7k), using SWISS-MODEL for comparative modeling, SOPMA for secondary structure prediction, ProtParam to calculate physical and chemical characteristics of the protein. PROCHECK was employed to validate the model using Ramachandran map. Ligand preparation: 8630 …	Somente in silico	Ceftaroline fosamil; Rimegepant	The top two ligands were considered promising hits. Both ligands interacted with the putative active site of the enzyme. Ceftaroline fosamil: - 10.719 kcal/mol; H-bonds: Ser421, Glu466, Asp562, Asp635 and Asp659. Hydrophobic interactions: Lys377, Ser381, Lys382, Ala383, Gln384, Ser386,Ser388, Thr389, Lys390, His418, Gly422, Val465,Gly467, Ser468, Arg501, Ala505, Cys558, Ala564,His565, Met660, Gly…	Ornithine decarboxylase (ODC); Modeled after human ODC; L. donovani		The authors identified two promising leads through virtual screening of approved drugs. Complex stability was verified using MD simulations and GBSA calculations confirmed that ceftaroline fosamil is more stable than rimegepant.
6	Gustavo Scheiffer	Sheikh et al. (2023b)	2023	http://doi.org/10.13005/ojc/390101	India	Virtual screening of 8500 approved drugs against Leishmania phosphomannomutase (PMM). MD simulations were employed to check the complex stability of 2 top hits.	Docking;Virtual screening;MD;	Agency/FDA-approved;	Protein preparation: Maestro (Protein Preparation Wizard). Heteroatoms and water molecules were removed. Missing hydrogen atoms, assigning the bond order, creating zero-bond order to metals, disulfide bonds, and converting the selenomethionines to methionines with generating heteroatoms states at 7.0+/-2.0 using Epik pH. The receptor was optimized to pH 7.0 using PROPKA and minimized with OPLSe f…	Somente in silico	Grazoprevir; Saquinavir	Docking: Saquinavir - binding energy: -8.9 PyRx | -10.158 Glide; Five h-bonds: Asp12; Asn214 and 3 with Asp180. Interacting AA - ASP187, ASN70, PHE11, GLY53, GLY54, VAL11, GLY212, VAL173, GLY174, GLY175, LYS208, ARG122, MET125, SER172, ASN214, ASP12, GLY45, ASP10, MRG2002, ASP180, ARG19, LYS50. Grazoprevir - binding energy: -8.5 PyRx | -10.137 Glide; Two h-bonds: Gly212 and Asn214. Interacting AA…	2i54; L. mexicana		2 promising hits were identified from 8500 approved drugs using docking and MD. The authors report the study will help to perform in vitro and in vivo assays.
48	Gustavo Scheiffer	Shokri et al. (2018)	2018	https://doi.org/10.1016/j.jgar.2018.05.007	Iran	Investigation of potential antileishmanial activity of luliconazole against L. major, using in vitro and in silico docking studies to assess the drug's activity and potential mechanisms of action against Leishmania parasites.	Docking;	Agency/FDA-approved;	Ligand preparation: The 3D structure of luliconazole was prepared using ACD ChemSketch v.11 software. Non-polar hydrogens were added to the ligand, and Gasteiger charges were assigned. Protein structure preparation: The structure of sterol 14α-demethylase (CYP51) was obtained from the PDB (3L4D). The protein structure was prepared by removing water molecules and the co obtained ligand, merging no…	In vitro	Luliconazole	Docking: The N-3 atom of the imidazole ring in luliconazole was located over the porphyrin prosthetic group and coordinated with the heme iron (2.53 Å), with a suitable distance for effective coordination. The free binding energy for the top pose was calculated to be -8.05 kJ/mol. Carbon–hydrogen bond between Ala262 with the C4-H of the imidazole ring. Luliconazole exhibited hydrophobic interacti…	3L4D	Luliconazole has potent antileishmanial activity against both promastigote and amastigote stages of Leishmania major Anti-promastigote activity (MTT): Luliconazole exhibited greater potency against promastigotes than ketoconazole, meglumine antimoniate, and amphotericin B, with an IC50 value of 0.19 microM. Anti-amastigote activity (Cell counting with Trypan Blue): Luliconazole at a concentration…	The article shows luliconazole as a promising drug for further studies, for the treatment of cutaneous leishmaniasis, based on the in vitro and in silico results	After
39	Gustavo Scheiffer	Silva et al. (2015)	2015	https://doi.org/10.1155/2015/965725	Brazil	Finding potential antileishmanial drugs against enzymes of the energy metabolism pathways of Leishmania, based on target similarity of known drug-targets interactions deposited in the DrugBank and Therapeutic Target Database.	Omics;	Agency/FDA-approved;	Energy Metabolism Targets: TDR Targets database. Genes of enzymes related to L. major and "Energy metabolism", with druggability >=0.2 (0.0-1.0 range). Drug targets identification: Genes obtained from TDR Targets database were used to search TriTrypDB, using their Gene ID, to predict peptide sequence. Known enzymes were searched using the enzyme name. Peptide sequence was used to search DrugBank …	Somente in silico	Lonidamine; Saframycin A; Nadide; Sulfacetamide; Morantel tartrate, oxantel pamoate, and thiabendazole; CEPHARANTHINE; CONESSINE; Aciglut, Glusate, L-Glutamic acid, Glutamicol, Glutamidex, Glutaminol, and Glutaton; 2-Oxopropanoic acid, pyroracemic acid, and acetylformic acid; Succinic acid; Adenovite, Cardiomone, Lycedan, My-B-Den, Phosaden, and Phosphaden	11 targets were identified, interacting with 15 approved drugs Drug | Target Lonidamine | Hexokinase, putative Saframycin A | Glyceraldehyde 3-phosphate dehydrogenase Nadide | Glycerol-3-phosphate dehydrogenase Sulfacetamide | Phosphomannose isomerase Morantel tartrate, oxantel pamoate, and thiabendazole | NADH-dependent fumarate reductase CEPHARANTHINE, CONESSINE | Trypanothione reductase Aciglu…			One of the identified drugs (Lonidamine) was previously tested against L. mexicana, with LC50 of 260 microM. In total, the authors reported 15 drugs with putative antileishmanial activity.
49	Gustavo Scheiffer	Tabrez et al (2021a)	2021	https://doi.org/10.1002/jcb.29922	India	Virtual screening of FDA-approved drugs, targeting sterol alpha‐14 demethylase (LdSDM) of L. donovani and evaluating the antileishmanial activity of selected drugs.	Docking;Virtual screening;Homology modeling;	Agency/FDA-approved;	Homology modeling: Sequence retrieved from NCBI. Using the Modeller 9.24 software, based on the L. infantum SDM (3L4D). Best model selected based on the lowest dope score, with 100% of the residues in the allowed region, according to the Ramachandran plot. Ligand library: 1355 FDA-approved drugs extracted from ZINC database. Open Babel GUI used to convert to pdbqt. Docking: Using AutoDock Vina, t…	In vitro	Dutasteride; Zafirlukast; Fluticasone; Ciclesonide; Flunisolide; Fluticasone furoate; Mometasone; Budesonide; Fluticasone propionate; Beclomethasone	Dutasteride: Binding energy = -11.7 kcal/mol, pKI = 8.60 Zafirlukast: Binding energy = -11.7 kcal/mol, pKI = 8.60 Fluticasone: Binding energy = -11.6 kcal/mol, pKI = 8.47 Ciclesonide: Binding energy = -11.6 kcal/mol, pKI = 8.47 Flunisolide: Binding energy = -11.5 kcal/mol, pKI = 8.40 Fluticasone furoate: Binding energy = -11.5 kcal/mol, pKI = 8.40 Mometasone: Binding energy = -11.4 kcal/mol, pKI …	Sterol 14 alpha-demethylase (L. donovani), modeled by homology with L. infantum SDM (3L4D).	Cell culture using THP1-1 monocytes and L. donovani. Cytotoxicity assay (MTT-based): CC50 = 6.65±0.73μM. Promastigote growth inhibition (Hemocytometer): Zafirlukast did not inhibit promastigotes growth significantly, even at 1000 microM. Avordart presented an IC50 of 0.432 ± 0.031 μM; Intra‐macrophagic assay (Giemsa): 1.25 μM of Dutasteride showed a significant decrease in the amastigote count (n…	The authors found ten approved drugs with potential to have antileishmanial activity (in silico). Upon testing the top 2 compounds in vitro, zafirlukast did not show significant inhibition of promastigotes growth, but dutasteride presented a potent effect against L. donovani.	Before
44	Gustavo Scheiffer	Tabrez et al. (2021b)	2021	https://doi.org/10.1002/ddr.21820	India	Docking-based virtual screening of FDA-approved drugs against L. donovani sterol 24-C-methyltransferase (SMT).	Docking;Virtual screening;Homology modeling;	Agency/FDA-approved;	LIgands preparation: 1355 FDA-approved molecules retrieved from ZINC database in mol2 format. Open Babel GUI was used for structure conversion to pdbqt. Homology modeling: Using Discovery studio and CASTp server (probe radius (1.4) at default) Docking: Autodock Vina, ranking molecules and poses by their binding affinity.	In vitro	Simeprevir; Irinotecan; Dihydroergotamine; Nilotinib; Ergotamine; Dutasteride; Ponatinib; Alectinib; Abemaciclib; Glecaprevir	Binding energy of top 10 drugs (kcal/mol): Simeprevir -10.6 Irinotecan -10.5 Dihydroergotamine -10.5 Nilotinib: -10.3 Ergotamine -10.3 Dutasteride -10.2 Ponatinib -10.1 Alectinib -10.1 Abemaciclib -10.1 Glecaprevir -10.1 Simeprevir formed six h-bonds with His221, Glu238, Cys240, Thr298, and Asn299 (two). Other hydrophobic interactions collaborated to stabilize the molecule. A pi-sulfur bond forme…	Sterol 24-C-methyltransferase: Modeller 9.24, based on 5WP4 (phosphoethanolamine methyltransferase from Arabidopsis thaliana). Validated by the PROCHECK, PDB sum tool, and Ramachandran plot. Energy minimization was carried out by the BIOVIA Discovery Studio	Simeprevir (L. donovani promastigotes) IC50 = 51.49 ± 5.87 μM. Cell count in a hemocytometer. Simeprevir induced pro-oxidant activity, 62.5 and 125 μM simeprevir, 26% and 44.7% ROS generation, respectively.	The study presented 10 promising compounds found in virtual screening. Simeprevir, tested in vitro, had antileishmanial activity against promastigotes.	After
56	Gustavo Scheiffer	Dos Santos Vasconcelos and Rezende (2021)	2021	https://doi.org/10.3389/fchem.2021.607139	Brazil	A proteome analysis of L. infantum and L. braziliensis, aimed to identify targets similar to known drug targets deposited in BindingDB and their essentiality for the parasite using protein-protein networks.	Omics;Protein networks;Homology modeling;Similarity Matrices;	Agency/FDA-approved;	Proteomes: From TriTrypDB release 9.0. Tertiary structure from a previous work of the group. Drug-target interactions: Extracted from BindingDB database (Sep 5, 2019). Protein sequences and structures obtained from Uniprot database and PDB. SwissModel repository was used for proteins with structures not experimentally obtained. Similarity matrices: Evaluating the similarity of following parameter…	Somente in silico	145 approved compounds	NA 9 proteins (4 from L. braziliensis and 5 from L. infantum) were identified to potentially interact with approved drugs. They have relative predicted essentiality and <50% similarity to the human proteome.	Glycerol-3-phosphate dehydrogenase (GPHD) (Lbr) Putative kinesin (Lbr) Putative alcohol dehydrogenase (Lbr) Putative small G-protein (Lbr) Hypothetical Protein - Dipeptylcarboxypeptidase (Lin) Glycerol-3-phosphate dehydrogenase (GPHD) (Lin) Phosphoenolpyruvate carboxykinase (Lin) Putative alcohol dehydrogenase (Lin) Putative Alpha-keto-acid decarboxylase (Lin)		The study found a total 145 approved drugs with high affinity (<10 microM) to targets with high similarity (based on a 5 level similarity matrices) to L. infantum and L. braziliensis proteins. 2 approved drugs were already tested in in vitro (methotrexate and trimethoprim).
51	Gustavo Scheiffer	Waugh et al. (2014)	2014	https://doi.org/10.1186/1756-0500-7-802	India	Using comparative genomics to identify proteins unique to Leishmania parasites and determining their inhibitors through literature and database (PDB) search, to develop a pharmacophore model to find approved drugs in ZINC and DrugBank.	Docking;Omics;Homology modeling;Pharmacophore Modeling;	Agency/FDA-approved;	Comparative genomics: BLASTp for annotated protein sequence alignment between L. major and H. sapiens. The BLAST was run twice, alternating human and L. major sequences as "query". Proteins had to pass the same filters in both runs to be considered further (except phosphofructokinase). Removal of pident > 35% and query coverage >50% (high homology to human). Putative proteins were searched in the…	Somente in silico	Triamterene; Pralatrexate; Primaquine; Lidocaine; Tocainide; Acarbose; Mannitol; CalciumGluceptate; Nelarabine; Didanosine; Vidarabine; Kanamycin; Tobramycin; Neomycin; Framycetin; Paromomycin; Gentamicin; Glucosamine; Netilmicin; Pitavastatin; Dyphylline	34 structure-based pharmacophores were derived. Results returned from the pharmacophore-based search in the ZINC were compared to approved drugs (similarity score over 0.70 to ZINC hit) - 16 were similar to approved drugs (in at least one country). -Pteridine Reductase 1 (PTR1): Triamterene (0.78), Pralatrexate (0.73) -Trypanothione Reductase (TR): Primaquine (0.84) -Deoxyuridine Triphosphatase N…	PTR 1: 1E7W, 2BFM, 2BFA - L. major TR: 2WP5, 2WP6, 2WPE, 2WPC and 2WPF - T. brucei dUTPase: 2CJE - L. major NNH: 2FF2, 3EPW and 3EPX - T. vivax		The study found 21 approved drugs with similarity to ZINC hits from the pharmacophore based search. Paromomycin, an already used drug for leishmaniasis, was present on this list.
65	Gustavo Scheiffer	Juarez-Saldivar et al. (2023)	2023	https://doi.org/10.1016/j.arcmed.2024.102958	Mexico	Docking-based virtual screening of FDA-approved drugs against T. cruzi and L. mexicana triosephosphate isomerase (TIM) and in vitro testing of top results, aiming to find dual inhibitors.	Virtual screening;Docking;	Agency/FDA-approved;	Virtual screening: Library of 2,355 FDA-approved drugs from DrugBank. Some ligands were discarded due to a high number of rotatable bonds (above 15) and uncommon atom types, leaving only 1,467 ligands for screening. Ligand preparation: Minimization in OpenBabel. PDBQT files generated in AutoDockTools. Protein preparation: UCSF Chimera. Removed non-standard residues, ligands, and water molecules. …	In vitro	Chlorhexidine; Cyproheptadine; Folic acid; Imatinib; Montelukast; Nilotinib; Protriptyline; Tolcapone	Chlorhexidine: -8.9 Kcal/mol Cyproheptadine: -8.2 Kcal/mol Folic acid: -7.6 Kcal/mol Imatinib: -8.2 Kcal/mol Montelukast: -7.6 Kcal/mol Nilotinib: -7.6 Kcal/mol Protriptyline: -7.5 Kcal/mol Tolcapone: -7.8 Kcal/mol All drugs interacted in the active site. Phe75, Tyr102, Tyr103, Ala70 and Lys71 were common interacting residues. - Binding to the interface (both Tc and Lm) is mainly related to p-sta…	Triosephosphate isomerase (TIM) - 1AMK (L. mexicana)	Inhibition % at 5 μM (compared to AmphB): Nilotinib: 0 Tolcapone: 24.49 Chlorhexidine: 100.25 Protriptyline: 99.93 Cyproheptadine: 0 Folic Acid: ND Montelukast: 14.55 Benznidazole: ND Nifurtimox: ND Amphotericin B: 100 IC50 (μM): Nilotinib: ND Tolcapone: ND Chlorhexidine: 1.73 ± 0.5 Protriptyline: 1.65 ± 0.09 Cyproheptadine: ND Folic Acid: ND Montelukast: ND Benznidazole: ND Nifurtimox: ND Amphot…	The authors found eight promising drugs in silico. Chlorhexidine and protriptyline presented high potency against L. mexicana promastigotes and a good SI, but inferiror to AmphB, considering in vitro results.	Before
72	Gustavo Scheiffer	López-Arencibia et al. (2024)	2024	https://doi.org/10.3390/ph17030266	Spain	Evaluate repurposable drugs contained in the COVID-box that are selective for Leishmania amazonensis and Leishmania donovani, through in silico ADME/T studies and drug-likeness predictions, following literature mapping and conducting in vitro assessment of cytotoxicity and cell viability.	ADMET/Druglikeness;	Agency/FDA-approved;Clinical trials;	ADMET/Druglikeness: SwissADME. Lipinski, Ghose, Veber, Egan and Muegge rules	In vitro	Bortezomib; Terconazole; Almitrine; Midostaurin; ABT239	ADMET predictions: Absorption - All four drugs and miltefosine have good predicted intestinal absorption. ABT239, bortezomib and miltefosine are predicted to penetrate the BBB. Terconazole and almitrine are predicted to be substrates of P-gp, Bioavailability: Physicochemical: ABT239 is the compound that best fits the ideal parameters. Almitrine and terconazole slightly exceed the ideal size and l…		IC50 (L. amazonensis, promastigotes, alamarBlue, µM): Bortezomib: IC50 of 0.42 ± 0.08 Almitrine: IC50 of 1.19 ± 0.02 Terconazole: IC50 of 3.82 ± 1.04 Midostaurin: IC50 of 0.67 ± 0.05 ABT239: IC50 of 1.31 ± 0.07 IC50 (L. donovani, promastigotes, alamarBlue, µM): Bortezomib: IC50 of 37.20 ± 2.51 Almitrine: No activity at the highest concentration tested Terconazole: IC50 of 11.61 ± 1.38 Midostaurin…	The authors found five compounds with leishmanicidal activity against L. amazonensis. Almitrine and Midostaurin did not present activity against L. donovani. ADMET predictions indicated good pharmacokinetic bioavailability, with ABT239 and bortezomib showing a good drug-likeness profile.	After
67	Gustavo Scheiffer	Nath et al. (2024)	2024	https://doi.org/10.1038/s41598-024-53316-5	India	Repurposing approved drugs against L. donovani mitochondrial DNA primase, using docking-based virtual screening, MD simulations and in vitro assays	Ab initio/de novo protein structure generation;Virtual screening;Docking;MD;ADMET/Druglikeness;Free energy calculation (GBSA/PBSA);Omics	Agency/FDA-approved;Clinical trials;	Protein structure generation: De novo approach. Using Robetta server. Sequence of LdmtPRI1 retrieved from TriTrypDB and compared to human proteome using BLASTp. Validation with PROCHECK. Energy minimization with YASARA. Refinement of the protein model: Using SAVES v6.0 and ProSa. Validated with PROCHECK. Binding site prediction: COFACTOR. Validated with FTSite server. Virtual screening: 4240 appr…	In vitro	Benfotiamine; Capecitabine; Febuxostat; Rolipram; Varespladib	Docking: Benfotiamine: -7.6 kcal/mol (ARG 148, GLU 155, LYS 254, THR 476) Capecitabine: -7.2 kcal/mol (ARG 148, GLU 155, LYS 254) Febuxostat: -7.1 kcal/mol (ARG 148, GLU 155, LYS 254) Rolipram: -7.5 kcal/mol (ARG 148, GLU 155, LYS 254) Varespladib: -8.0 kcal/mol (ARG 148, GLU 155, LYS 254) Controls: ATP (-7.8); DCP (-6.4) MD: Benfotiamine: Stable after 200 ns (RMSD) Capecitabine: Stable after 200…	Mitochondrial DNA primase, L. donovani, de novo modeling	IC50 (μM; MTT; L. donovani promastigotes) Benfotiamine 19.79 ± 0.67 Capecitabine 12.40 ± 0.35 AmphB: 12.02 ± 0.09 IC50 (nM; mtPRI1 inhibition) Benfotiamine 20.68 ± 0.03 Capecitabine 15.27 ± 0.03	The authors identified five drugs in the virtual screening, further evaluating two drugs using MD simulations. In vitro testing against promastigotes and purified mtPRI1 confirmed the antileishmanial activity.	Before
71	Gustavo Scheiffer	Rashid et al. (2024)	2024	https://doi.org/10.1002/slct.202303642	Pakistan	In silico investigation of natural products from Calotropis procera and three approved antibiotics against various pathogens.	Docking;Virtual screening;QSAR;ADMET/Druglikeness;	Agency/FDA-approved;	3D-QSAR: 110 natural compounds from C. procera were extracted from PubChem. Of these, 50 were selected based on their pIC50 against microorganisms. Chemical structure generated with ChemOffice 2014. Compounds were randomly divided into training (38) and testing (12) sets. LL-37 was selected as an antimicrobial receptor protein for 3D-QSAR. XED force field in Flare V5 software. QSAR-based VS: Comp…	Somente in silico	Cephalexin; Dicloxacillin; Levofloxacin	3D-QSAR Virtual screening: Nystatin was associated with Leishmania. Predicted pIC50: 3.59. Docking scores (Moldock) Cephalexin: 4ITY: -91.186 4IU1: -93.8321 4IU0: -94.2872 Dicloxacillin: 4ITY: -124.112 4IU1: -121.28 4IU0: -115.148 Levofloxacin: 4ITY: -75.5227 4IU1: -98.7043 4IU0: -80.371 Nystatin presented poor binding affinity scores (positive values).	4ITY - Leishmania mexicana arginase 4IU1 - Leishmania mexicana arginase in complex with inhibitor nor-NOHA 4IU0 - Leishmania mexicana arginase in complex with inhibitor ABH		The 3D-QSAR model suggested that Nystatin has activity against L. amazonensis. Docking indicated low binding affinity of Nystatin with L. mexicana arginase. Cephalexin, Dicloxacillin and Levofloxacin had satisfactory results, but without specifying the target or other information regarding the leishmanicidal activity.
69	Gustavo Scheiffer	Santamaría-Aguirre et al. (2023)	2023	https://doi.org/10.3390/pharmaceutics16010041	Spain	Repurposing of drugs against L. infantum, based on data mining, docking-based virtual screening, in vitro testing, and incorporating delamanid (potential drug selected) into solid lipid nanoparticles (SLNPs). Tested in vitro and in cellulo	Docking;Virtual screening;Data mining;Homology modeling	Agency/FDA-approved;	Data mining: Pathogen box database. Information about activity against T. cruzi, T. brucei, L. infantum and L. donovani. Cytotoxicity in macrophages, hepatocytes, and physicochemical parameters. Compounds were classified into tertiles using a score (considering high potency and low cytotoxicity), to determine the ones with the greatest potential (prioritization number). Ligand preparation: Struct…	In vitro	Trovafloxacin; Tosufloxacin; Sitafloxacin	Homology modeling: I-TASSER. Based on previous research The authors did not report the docking results.	DHFR-TS (L. amazonensis) TOP II (L. amazonensis) Homology modeling.	In vitro IC50 (L. infantum): Numeric values for Trovafloxacin; Tosufloxacin; Sitafloxacin not reported (higher than 50 microM). In vivo: Only with delamanid	Authors identified three fluoroquinolones in silico that showed low potency in vitro. Additionally, nanoparticles containing delamanid presented superior anti-infective results in vivo.	Before
66	Gustavo Scheiffer	Vemula et al. (2024)	2024	https://doi.org/10.1016/j.heliyon.2024.e27602	India	Identifying new candidates for repurposable drugs that inhibit trypanothione synthetase (TyS) using virtual screening, MD, GBSA calculation and ADMET studies in silico.	Docking;MD;Virtual screening;Free energy calculation (GBSA/PBSA);Homology modeling;ADMET/Druglikeness;Omics;	Agency/FDA-approved;	Genomic comparison: Conservation of TyS in different Leishmania species (BLAST). Using Smith-Waterman algorithm and the BLOSUM62 scoring matrix. Clustal Omega for pairwise comparison of L. major and L. donovani TyS. Homology modeling: From L. major Tys. Using Schrodinger. Validation with Ramachandran plot and protein reliability report from Schrodinger suite. Protein preparation: Protein preparat…	Somente in silico	Cabergoline; Raloxifene; Formoterol	Docking results: Cabergoline: -11.927 kcal/mol (H-bonds: Ser230 and Phe626) Raloxifene: -10.568 kcal/mol (H-bonds: Ser230, Phe249, Ala628, and Ser264; pi-pi stacking: Phe626 and Trp363) Formoterol: -10.446 kcal/mol (H-bonds: Trp363, Met251, Gly250, and Phe626; pi-pi stacking: Phe626; pi-cation: Trp363 and Phe626) MD: Common H-bonds: Ser230 and Phe626. RMSD: Cabergoline-Protein complex is more sta…	Trypanothione synthetase (L. donovani); Homology model from L. major 2VOB		The authors reported three approved drugs with potential to inhibit L. donovani trypanothione synthetase.

## Sheet: Overview
Citação	Targets (original)	Method	Software	Name	Abbrev.	Species	PDB ID	Modeling	Homology Structure (species)	UniProt	Ligantes identificados (promissores)	Outcome
Abhishek et al. (2019)	2YAU; L. infantum	Docking;MD;Free energy calculation (GBSA/PBSA);Sequence alignment;	Docking: Glide (XP rigid method) MD: Desmond (50 ns, 300 K, OPLS3) Free energy: MM/GBSA	Trypanothione reductase	TryR	L. infantum	2YAU				Auranofin	The authors presented evidence for auranofin binding mode with TryR of L. infantum, supporting the hypothesis of the entire molecule binding to the enzyme and going through modifications to form intermediates. Auranofin analogs may also pose as useful options to target pathogens more selectively for their reduced toxicity over mammalian cells.
Adinehbeigi et al. (2019)	Arabinono-1, 4-lactone oxidase; L. donovani; Modeled de novo.	Docking;MD;Virtual screening;Ab initio/de novo protein structure generation;Threading Protein Modeling;	Ab initio and Threading modeling: Robetta, I-TASSER and MUSTER. VS/Docking: AutoDock Vina (in PyRx, 2500 approved molecules from DrugBank) MD: NAMD2 (10 ns for structure relaxation, 310 K)	Arabinono-1, 4-lactone oxidase	ALA	L. donovani		Ab initio			Suramin; Elbasvir; Digitoxin; Venetoclax; Iodixanol; FAD; Cobicistat; Dalfopristin; Cangrelor; Tigecycline	The study found 10 potential inhibitors of LdALA, suramin being the most promising considering its binding energy.
Aiebchun et al. (2023)	4O2Z (L. donovani)	Docking;MD;Free energy calculation (GBSA/PBSA);	Docking: GOLD (GoldScore function) MD: GROMACS 5.4.1 (100 ns, 300 K, TIP3P water, triplicates) Free energy: MM/GBSA	Mitogen-activated protein kinase 3 (putative)	MAPK3	L. donovani	4O2Z				Afatinib; Lapatinib	The study found antileishmanial activity of kinase inhibitors afatinib and lapatinib against L. martiniquensis and L. donovani. The in silico simulations corroborated with the in vitro results, exhibiting high stability in the MD trajectories.
Amiri-Dashatan et al. (2021)	3PP7	Docking;Protein networks;	Protein network: Using Cytoscape (information from STRING database) VS/Docking: Autodock Vina (1948 FDA-approved drugs from DrugBank)	Pyruvate kinase		L. mexicana	3PP7				Trametinib; Irinotecan; Nilotinib; Netupitant; Naldemedine; Eltrombopag; Teniposide; Conivaptan; Valrubicin; Lomitapide	The study resulted in an in silico identification of 5 relevant proteins and 10 drugs with potential to inhibit Leishmanial pyruvate kinase. 3 of these drugs have a high tolerability profile. The authors report the inherent limitation of in silico studies and the need for further experimental testing.
Borba et al. (2019)		QSAR;Protein networks;Omics Sciences (proteomics etc);	Omics: Kiannote v1.0 (classification), OrthoMcl v.2.0.9 (orthologue prediction), InterproScan v.5.18 (kinase domains), HMMer v. 3.1b2 (HMM profiles). Protein networks: STRING v1.0, Cytoscape v.3.3.0. FASTA sequences fed into DrugBank and kinase SARfari. QSAR: In-house algorithm (to filter hits).	Dual specificity mitogen-activated protein kinase 1	MKK1	L. infantum					Trametinib; Selumetinib; Refametinib; Binimetinib	The study found two drugs (Trametinib - approved and Onvansertib - in clinical trials), with promising antileishmanial effect. The authors state that a strategy would be to use the compounds scaffold for synthesizing more potent molecules.
Borba et al. (2019)				Dual specificity mitogen-activated protein kinase 5	MKK5	L. infantum					Trametinib; Binimetinib
Borba et al. (2019)				Serine/threonine-protein kinase	PLK1	L. infantum					Onvansertib
Borba et al. (2019)				Aurora Kinase A	AIRK	L. infantum					MLN-8054; RG-1530
Bustamante (2019)		Protein networks;Pharmacokinetic modeling;	Target similarity/homology: BLASTp (five species) to 4242 drug targets (DrugBank). Identity >= 60%, E-values < 1 × 10–8 and coverage >= 70% Protein networks: 1273 proteins and 27,976 interactions. Cytoscape v3, CentiScaPe 2.1 for analysis. Pharmacokinetic modeling: ADAPT5 (based on clearance, volume of distribution, absorption constant, and inter-subject variability)	calmodulin (putative)		L. braziliensis					Perphenazine	The study found two drugs with the potential to be used only against cutaneous leishmaniasis, considering their high toxicity and insufficient plasma concentration in simulated pharmacokinetics
Bustamante (2019)				ribonucleoside-diphosphate reductase small chain (putative)		L. braziliensis					Cladribine
Bustamante (2019)				heat shock protein 83-1		L. braziliensis					Rifabutin
Bustamante (2019)				trypanothione synthetase (putative)		L. braziliensis					Metformin
Bustamante (2019)				nucleoside diphosphate kinase b		L. braziliensis					Lamivudine; Tenofovir
Chavali et al. (2012)		Metabolic networks;	Metabolic networks: 560 sequences (L. major genome). Flux Balance Analysis (FBA) and Flux Variability Analysis (FVA) for analysis. DrugBank and STITCH database v2.0 for drugs interactions. Druggabillity indexes from TDR Targets v3.0	spermidine synthase		L. major					254 FDA-approved drugs; 107 FDA-approved drugs predicted to have synergistic effects	The study, using metabolic network analysis priorization, found halofantrine is active against L. major and four drug combinations with disulfiram had synergic effects.
Chavali et al. (2012)				trypanothione reductase		L. major
Chavali et al. (2012)				methylthioadenosine phosphorylase		L. major
Chavali et al. (2012)				lanosterol synthase		L. major
Chavali et al. (2012)				Sterol 14 alpha-demethylase	SDM	L. major
Chavali et al. (2012)				ornithine decarboxylase		L. major
Chavali et al. (2012)				squalene monooxygenase		L. major
Chavali et al. (2012)				diphosphomevalonate decarboxylase		L. major
Chavali et al. (2012)				dimethylallyltranstransferase geranyltranstransferase		L. major
Chavali et al. (2012)				aldehyde dehydrogenase		L. major
Chavali et al. (2012)				hydroxymethylglutaryl CoA reductase		L. major
Chavali et al. (2012)				squalene synthase		L. major
Chavali et al. (2012)				phosphomannose isomerase		L. major
Chavali et al. (2012)				beta-ketoacyl-acyl-carrier protein synthase I		L. major
Chavali et al. (2012)				ribonucleoside-diphosphate reductase small chain		L. major
Chavali et al. (2012)				dihydrofolate reductase-thymidylate synthase		L. major
Chavali et al. (2012)				thymidine kinase		L. major
Chavali et al. (2012)				phosphoglycerate kinase		L. major
Chavali et al. (2012)				triose-phosphate isomerase		L. major
Chavali et al. (2012)				adenylate kinase		L. major
Chavali et al. (2012)				S-adenosylmethionine synthetase		L. major
Chavali et al. (2012)				F-type H+-transporting ATPase alpha chain		L. major
Chavali et al. (2012)	spermidine synthase trypanothione reductase methylthioadenosine phosphorylase lanosterol synthase sterol 14-demethylase ornithine decarboxylase squalene monooxygenase diphosphomevalonate decarboxylase dimethylallyltranstransferase geranyltranstransferase aldehyde dehydrogenase hydroxymethylglutaryl CoA reductase squalene synthase phosphomannose isomerase beta-ketoacyl-acyl-carrierprotein synthase…			F-type H+-transporting ATPase beta chain		L. major
Dos Santos Vasconcelos and Rezende (2021)		Omics Sciences (proteomics etc);Protein networks;Homology modeling;Similarity Matrices;	Omics: TriTrypDB release 9.0 Protein networks: Cytoscape 3.8.0 Homology model: Swiss-Model repository Similarity matrices: Similarity of parameters (Binding site, druggability. molecular function, biological process and subcellular location).	Glycerol-3-phosphate dehydrogenase	GPDH	L. braziliensis					145 approved compounds	The study found a total of 145 approved drugs with high affinity (<10 μM) towards targets with five-level similarity to essential (measured from protein networks) L. infantum and L. braziliensis proteins, and also low similarity to human proteins (<50%). Among these, two approved drugs, methotrexate and trimethoprim, had already been tested in vitro.
Dos Santos Vasconcelos and Rezende (2021)				Putative kinesin		L. braziliensis
Dos Santos Vasconcelos and Rezende (2021)				Alcohol dehydrogenase (putative)		L. braziliensis
Dos Santos Vasconcelos and Rezende (2021)				Small G-protein (putative)		L. braziliensis
Dos Santos Vasconcelos and Rezende (2021)				Dipeptylcarboxypeptidase (hypothetical)	GPDH	L. infantum
Dos Santos Vasconcelos and Rezende (2021)				Glycerol-3-phosphate dehydrogenase		L. infantum
Dos Santos Vasconcelos and Rezende (2021)				Phosphoenolpyruvate carboxykinase		L. infantum
Dos Santos Vasconcelos and Rezende (2021)				Alcohol dehydrogenase (putative)		L. infantum
Dos Santos Vasconcelos and Rezende (2021)	Glycerol-3-phosphate dehydrogenase (GPHD) (Lbr) Putative kinesin (Lbr) Putative alcohol dehydrogenase (Lbr) Putative small G-protein (Lbr) Hypothetical Protein - Dipeptylcarboxypeptidase (Lin) Glycerol-3-phosphate dehydrogenase (GPHD) (Lin) Phosphoenolpyruvate carboxykinase (Lin) Putative alcohol dehydrogenase (Lin) Putative Alpha-keto-acid decarboxylase (Lin)			Alpha-keto-acid decarboxylase (putative)		L. infantum
Gupta et al. (2022)		Docking;MD;Data mining;Homology modeling;Free energy calculation (GBSA/PBSA);	Data mining: Multiple sources (drugs active against intracellular protozoans). Stitch, Swiss Target Prediction, MolTar-Prep, Super Prediction, and Target Hunter (target prediction for lanzoprazole) Docking: PatchDock and Firedock (preliminary docking). Glide (Induced-fit and XP, re-ranking by GBSA). MD: Desmond (100 ns, 300 K, TIP3P water) Homology model: I-TASSER (COACH for active site predictio…	Calcium motive P-type ATPase		L. donovani					Lansoprazole	The study found two promising drugs for repurposing, Lansoprazole and Posaconazole, based on in vitro assay. In silico docking and MD simulations discovered a stable binding between the drugs and their putative targets.
Gupta et al. (2022)				Calcium-transporting ATPase		L. donovani					Lansoprazole
Gupta et al. (2022)				P-type ATPase		L. donovani					Lansoprazole
Gupta et al. (2022)	Calcium motive P-type ATPase: LdBPK_352080.1; Calcium-transporting ATPase: LdBPK_040010.1; P-type ATPase: LdBPK_170660.1; Lanosterol 14ɑ-demethylase: LDBPK_111100			Sterol 14 alpha-demethylase	LDM	L. donovani					Posaconazole
Harigua-Souiai et al. (2022)		Docking;Virtual screening;SAR;Machine Learning;	Virtual screening: ZINC (1065 FDA-approved drugs) Machine learning/SAR: Binary classification from two bioassays in PubChem; Linear regressor (LR), gradient boosting (GB), random forest (RF), and support vector machine (SVM). Python (Sci-kit learn and RDKit libraries). Reverse Docking: AutoDock Vina (using 7 targets)								Pyrazinamide; Acebutolol; Ethacrynic acid; Benzthiazide; Betazole; Dibucaine; Lidocaine; Bethanidine; Phenelzine; Ethionamide; Phenylephrine; Rifabutin; Amphetamine; Tranylcypromine; Dextroamphetamine	19 hits were identified using ML models trained on phenotypical screening (12 not previously described in the literature). Reverse docking resulted in 4 ligands having their targets potentially identified.
Harigua-Souiai et al. (2022)				Pteridine reductase 1	PTR1	L. major	2BFM				Ganciclovir
Harigua-Souiai et al. (2022)				Trypanothione reductase	TryR	L. infantum	2JK6				Domperidone
Harigua-Souiai et al. (2022)				Dihydroorotate dehydrogenase	DHODH	L. major	3MJY
Harigua-Souiai et al. (2022)				MAP Kinase 10	MPK10	L. major	3UIB				Prilocaine
Harigua-Souiai et al. (2022)				Arginase		L. mexicana	4IU0
Harigua-Souiai et al. (2022)				UDP-glucose pyrophosphorylase	UGPase	L. major	5NZL
Harigua-Souiai et al. (2022)	2BFM 2JK6 3MJY 3UIB 4IU0 5NZL 6QD9			N-myristoyltransferase	NMT	L. major	6QD9				Albendazole
Juarez-Saldivar et al. (2023)			Virtual screening: 2355 FDA-approved drugs (DrugBank). Prefiltered (>15 rotatable bonds, uncommon atom types), leaving 1467 ligands. OpenBabel (minimization), AutoDockTools (PDBQT generation). UCSF Chimera and Dock Prep (protein preparation). Docking: AutoDock Vina. Dimer interface (binding site). Visualization on PLIP.	Triosephosphate isomerase	TIM	L. mexicana	1AMK				Chlorhexidine; Cyproheptadine; Folic acid; Imatinib; Montelukast; Nilotinib; Protriptyline; Tolcapone	The authors found eight promising drugs in silico. Chlorhexidine and protriptyline presented high potency against L. mexicana promastigotes and a good SI, but inferior to AmphB, considering in vitro results.
Kashif and Subbarao (2023)	Glutamine synthetase; Comparative (homology) modeling based on canine GS (2UU7_A)	Docking;MD;Virtual screening;Free energy calculation (GBSA/PBSA);Homology modeling;	Homology model: I-Tasser (Validation with PROCHECK and ProSA) VS/Docking: Autodock Vina (4000 ligands from ZINC). GOLD for consensus MD: GROMACS 4.5.5 (100 ns, 300 K, GROMOS96 ff) Free energy: MM/PBSA (1 ns timesteps)	Glutamine synthetase	GS	L. major		Homology	2UU7 (C. familiaris)	Q4QJ42	Amlexanox; Chlortalidone; Ciprofloxacin; Pranoprofen	The authors found two promising inhibitors (Chlortalidone & Ciprofloxacin), based on the MD simulations and binding energy from PBSA.
López-Arencibia et al. (2024)			ADMET/Druglikeness: SwissADME. Lipinski, Ghose, Veber, Egan and Muegge rules								Bortezomib; Terconazole; Almitrine; Midostaurin; ABT239	The authors found five compounds with leishmanicidal activity against L. amazonensis. Almitrine and Midostaurin did not present activity against L. donovani. ADMET predictions indicated good pharmacokinetic bioavailability, with ABT239 and bortezomib showing a good drug-likeness profile.
Madugula et al. (2021)		SAR;Machine Learning;	ML: 1671 approved molecules (DrugBank). PCA and K-means algorithms. 1444 2D molecular descriptors. SAR: Using PASS 2017. Cutoff: Pa >= 0.5.								Artemether; Artesunate	The study reported two antimalarial drugs with potential antileishmanial effect.
Nath et al. (2024)			Omics: Sequence (TriTrypDB) compared to human proteome (BLASTp). De novo modeling: Robetta server. PROCHECK (validation). YASARA (energy minimization). SAVES v6.0 and ProSa (refinement). COFACTOR (binding site prediction). FTSite server (validation). VS: 4240 approved and clinical drugs (Targetmol). CORINA Classic (3D geometry). Docking: AutoDock Vina (in PyRx, exhaustiveness = 8, visualized in P…	Mitochondrial DNA primase	mtPRI1	L. donovani		Ab initio			Benfotiamine; Capecitabine; Febuxostat; Rolipram; Varespladib	The authors identified five drugs in the virtual screening, further evaluating two drugs using MD simulations. In vitro testing against promastigotes and purified mtPRI1 confirmed the antileishmanial activity.
Nava-Zuazo et al. (2014)		ADMET/Druglikeness;	ADMET: ACD/ToxSuite v. 2.95. (LD50 for mouse and rat (oral/intraperitoneal) and inhibition of four CYP450 isoforms)								Nitazoxanide	The study identified nitazoxanide as a potent antileishmanial (double the potency of pentamidine) and the safety profile was correctly predicted in silico
Prakash and Rai (2023)	Sterol 24-c-methyltransferase: Predicted de novo by RAPTORX Server	Docking;MD;Ab initio/de novo protein structure generation;	Ab initio model: RAPTORX Server (Validation in PROCHEK, VERIFY3D and ProSA) Docking: AutoDock Vina 1.1.2 (Interactions: LigPlot+ 2.2). MD: WebGro server/GROMACS (50 ns CHARMM27 ff, TIP3P water) Druglikeness: Lipinski's rules	Sterol 24-C-methyltransferase	SMT	L. donovani		Ab initio			Retinoic acid; Adapalene	The study showed a decrease of infected macrophages after treatment with retinoic acid. The compound also caused decrease of SMT expression, indicating that protein as the potential target.
Prava and Pan (2022)		Docking;Protein networks;Omics Sciences (proteomics etc);	Omics: TriTrypDB (Release 38, 2018) 11 Leishmania species. Proteins conserved between all species (L. braziliensis as reference genome) and non-homologous to human proteome. Protein networks: STRING v11.0, Cytoscape v3.8.0 and Network Analyser. Homology modeling: Robetta server (validation on SAVES server) Docking: Schrodinger 2018.1 - Glide (XP method)	Eukaryotic translation initiation factor 3 subunit 8 (eIF3) (putative)	eIF3	L. braziliensis		Homology	P. falciparum		Artenimol	The study found eight proteins to be potential drug targets and three homologous to known drug targets. Artenimol and Omacetaxine mepesuccinate were identified as potentially antileishmanial. The authors state the results must be experimentally validated in vitro.
Prava and Pan (2022)	Eukaryotic translation initiation factor 3 subunit 8 (eIF3), putative; Plasmodium falciparum Ribosomal protein L2 (RPL2), putative; Haloarcula marismortui Modeled with Rosetta server.			Ribosomal protein L2 (RPL2) (putative)	RPL2	L. braziliensis		Homology	Haloarcula marismortui		Omacetaxine mepesuccinate
Rai et al. (2022)	Primase; De novo model; L. donovani	Docking;MD;Virtual screening;Free energy calculation (GBSA/PBSA);Ab initio/de novo protein structure generation;	Virtual screening: 1600 FDA-approved drugs Docking: Glide (HTVS, SP and XP methods, incrementally, from the top 10% results of each) MD: GROMACS v5.2 (10 ns, 300 K, Amber ff, SPC216 solvent) Ab initio model: I-TASSER (validation on PROCHECK)	Primase		L. donovani		Ab initio			Iloprost; Mupirocin; Pioglitazone	Two promising FDA-approved drugs were tested in vitro, no selective inhibition of primase was measured but a superior antileishmania (promastigotes) effect was detected in comparison to amphotericin B.
Ranjan and Dubey (2023)	Citrate synthase: L. donovani, modeled and deposited in protein model structure database with Id [PM0084387]. No further elucidation of modeling methodology.	Docking;MD;Virtual screening;ADMET/Druglikeness;Homology modeling;	Virtual screening: 1565 FDA-approved Docking: AutoDock (v4.2) MD: GROMACS v 2018.8 (100 ns, 300 K, SPC water, GROMOS96 54a7 ff) ADMET: Swiss ADME 15 and pkCSM. Homology model: Modeled citrate synthase (PM0084387)	Citrate synthase	CS	L. donovani		x			Abemaciclib; Glimepiride; Bazedoxifene; Vorapaxar; Imatinib	The study presented three promising compounds (Abemaciclib, Bazedoxifene, and Vorapaxar) against L. donovani promastigotes and intracellular amastigotes. Imatinib showed low selectivity. Abemaciclib presented the best selectivity among the three. Authors indicate Abemaciclib as a promising candidate for in vivo and clinical studies.
Rashid et al. (2024)			3D-QSAR: 50 compounds (C. procera; PubChem). LL-37 (receptor). Flare V5 software (XED ff). R² = 0.616. QSAR-VS: High predicted pIC50 values (>4.8). Docking: Molegro 6.0 (Docking radius: 18 Å. Grid resolution: 0.30 Å). RMSD <=2.0 Å (redocking threshold). ADMET: SwissADME and ProTox-II web servers.	Arginase		L. mexicana	4ITY 4IU1 4IU0				Cephalexin; Dicloxacillin; Levofloxacin	The 3D-QSAR model suggested that Nystatin has activity against L. amazonensis. Docking indicated low binding affinity of Nystatin with L. mexicana arginase. Cephalexin, Dicloxacillin and Levofloxacin had satisfactory results, but without specifying the target or other information regarding the leishmanicidal activity.
Rub et al. (2019)	Homology modeling: L. major 2VPS.	Docking;Homology modeling;	Docking: AutoDock Vina. Homology model: I-TASSER (validation on PROCHECK)	Trypanothione Synthetase	TS	L. donovani		Homology	2VPS (L. major)		Glyburide (Glibenclamide)	The study presented the antileishmanial effect of glyburide in vitro, evaluating the possibility of this molecule binding to trypanothione synthetase through molecular docking. The authors state that further in vivo and enzymatic binding assays are required.
Saha et al. (2023)		Docking;Virtual screening;MD;Free energy calculation (GBSA/PBSA);Homology modeling;	Homology model: MODELLER 10.1. Virtual screening: 325 drugs (DrugBank and Drug Central), pre-filtered with PASS online Docking: AutoDock 4.2. MD: GROMACS v.2020.4 (100 ns, GROMOCS 54A7 ff, SPC water) Free energy: MMPBSA (last 20 ns from MD)	Pyridoxal kinase	PK	L. donovani	6K92				Nitazoxanide; Fenclofenac; Artemisinin	The study found three approved drugs with potential to inhibit PK and SDM, from in silico experiments. Nitazoxanide was determined as the most promising among the three.
Saha et al. (2023)	PK: 6K92; L. donovani SDM: Homology modeling based on 3L4D from L. infantum			Sterol 14 alpha-demethylase	SDM	L. donovani		Homology	3L4D (L. infantum)		Nitazoxanide; Fenclofenac; Artemisinin
Santamaría-Aguirre et al. (2023)			Data mining: Pathogen box database (Activity against trypanosomatids, cytotoxicity, and physicochemical parameters). Virtual screening: 42 fluoroquinolones (PubChem), processed in ChemAxon. Docking: AutoDock Vina.	Topoisomerase II	TOPII	L. amazonensis					Trovafloxacin; Tosufloxacin; Sitafloxacin	Authors identified three fluoroquinolones in silico that showed low potency in vitro. Additionally, nanoparticles containing delamanid presented superior anti-infective results in vivo.
Sarma et al. (2024)	L. donovani Glutathione synthetase, modeled by homology after T. brucei (2WYO) Human GS: 2HGS	Docking;MD;Virtual screening;Free energy calculation (GBSA/PBSA);Homology modeling;	Homology model: GalaxyTBM server (GalaxyRefine, validation with MolProbity score and Ramachandran plot). Virtual screening: 1467 FDA-approved drugs (ZINC15), pre-filtered with FAF drugs4 server (Lipinski’s rule) Docking: AutoDock Vina (in PyRx). UCSF Chimera and LigPlot+ for visualization. MD: GROMACS 2018 (300 K, GROMOS 54a7 ff, SPC watet) Free energy: MM/PBSA	Glutathione synthetase	GSS	L. donovani		Homology	2WYO (T. brucei)		Simeprevir; Telithromycin; Valrubicin; Ciclesonide;Deflazacort	Based on the MD simulations and free energy binding, the author reported 4 promising drugs: Olysio (Simeprevir), Telithromycin, Valrubicin, and Ciclesonide, that could be repurposed against L. donovani.
Sateriale et al. (2014)	Lb: 72 Ld: 73 Lma: 72	Omics Sciences (proteomics etc);	Omics: Proteomes from 3 species (GenBank). Targets from DrugBank and ChEMBL. BLAST for comparison ( 10^-100 cut-off)								Specific ligands not reported. Unique hits: 273 Lb; 205 Ld; 284 Lma)	The study provided an useful and simple methodology for enrichment of molecules datasets based on available databases of approved drugs, increasing the chance of successfully finding an active molecule against parasites.
Sheikh et al. (2023a)	Ornithine decarboxylase (ODC); Modeled after human ODC; L. donovani	Docking;Virtual screening;MD;Homology modeling;Free energy calculation (GBSA/PBSA);DFT;	Homology model: SWISS-MODEL (validation on PROCHECK) Virtual screening: 8630 approved drugs (ZINC), prepared with Maestro 8.8 LigPrep. Docking: Glide (HTVS method) MD: Desmond (100 ns, 300 K, OPLS3e ff, TIP3P water) Free energy: MM/GBSA (2.0 ns, 20 frames) DFT: Jaguar (Schrodinger). HOMO, LUMO, energy gap, molecular electrostatic potential (MESP), and global descriptors.	Ornithine decarboxylase	ODC	L. donovani		Homology	1D7K (H. sapiens)		Ceftaroline fosamil; Rimegepant	The authors identified two promising leads through virtual screening of approved drugs. Complex stability was verified using MD simulations and GBSA calculations confirmed that ceftaroline fosamil is more stable than rimegepant.
Sheikh et al. (2023b)	2i54; L. mexicana	Docking;Virtual screening;MD;	VS: 8500 approved drugs (ZINC) Docking: AutoDock Vina (in PyRx). Top 46 ligands redocked with Glide v8.8 (SP method) MD: Desmond 2020-4 (100 ns, 300 K, OPLSe ff, TIP3P water)	Phosphomannomutase	PMM	L. mexicana	2I54				Grazoprevir; Saquinavir	Two promising hits were identified from 8500 approved drugs using docking and MD. The authors report the study will help to perform in vitro and in vivo assays.
Shokri et al. (2018)	3L4D	Docking;	Docking: AutoDock 4.2 (Visualization in Discovery Studio v16)	Sterol 14 alpha-demethylase	SDM	L. infantum	3L4D				Luliconazole	The article shows luliconazole as a promising drug for further studies, for the treatment of cutaneous leishmaniasis, based on the in vitro and in silico results
Silva et al. (2015)		Omics Sciences (proteomics etc);Target similarity/homology;	Omics: TDR Targets (Genes related to energy metabolism, druggability >=0.2). TriTrypDB (peptides). DrugBank and TTD (drug targets).	Hexokinase (putative)		L. major					Lonidamine	One of the identified drugs (Lonidamine) was previously tested against L. mexicana, with LC50 of 260 microM. In total, the authors reported 15 drugs with putative antileishmanial activity.
Silva et al. (2015)				Glyceraldehyde 3-phosphate dehydrogenase		L. major					Saframycin A
Silva et al. (2015)				Glycerol-3-phosphate dehydrogenase		L. major					Nadide
Silva et al. (2015)				Phosphomannose isomerase		L. major					Sulfacetamide
Silva et al. (2015)				NADH-dependent fumarate reductase		L. major					Morantel tartrate; oxantel pamoate; thiabendazole
Silva et al. (2015)				Trypanothione reductase		L. major					Cepharanthine
Silva et al. (2015)				Aspartate aminotransferase (putative)		L. major					L-Glutamic acid
Silva et al. (2015)				Pyruvate kinase		L. major					2-Oxopropanoic acid
Silva et al. (2015)				Succinate dehydrogenase		L. major					Succinic acid
Silva et al. (2015)				Acetyl-coenzyme A synthetase (putative)		L. major					Adenosine monophosphate
Tabrez et al. (2021a)	Sterol 14 alpha-demethylase (L. donovani), modeled by homology with L. infantum SDM (3L4D).	Docking;Virtual screening;Homology modeling;	Homology model: Modeller 9.24 (Ramachandran plot validation) Virtual screening: 1355 FDA-approved drugs (ZINC) Docking: AutoDock Vina (visualization on Discovery Studio)	Sterol 14 alpha-demethylase	SDM	L. donovani		Homology	3L4D (L. infantum)		Dutasteride; Zafirlukast; Fluticasone; Ciclesonide; Flunisolide; Fluticasone furoate; Mometasone; Budesonide; Fluticasone propionate; Beclomethasone	The authors found ten approved drugs with potential to have antileishmanial activity (in silico). Upon testing the top 2 compounds in vitro, zafirlukast did not show significant inhibition of promastigotes growth, but Dutasteride presented a potent effect against L. donovani.
Tabrez et al. (2021b)	Sterol 24-C-methyltransferase: Modeller 9.24, based on 5WP4 (phosphoethanolamine methyltransferase from Arabidopsis thaliana). Validated by the PROCHECK, PDB sum tool, and Ramachandran plot. Energy minimization was carried out by the BIOVIA Discovery Studio	Docking;Virtual screening;	Homology modeling: Discovery studio and CASTp server Virtual screening: 1355 FDA-approved (ZINC) Docking: AutoDock Vina	Sterol 24-C-methyltransferase	SMT	L. donovani		Homology	5WP4		Simeprevir; Irinotecan; Dihydroergotamine; Nilotinib; Ergotamine; Dutasteride; Ponatinib; Alectinib; Abemaciclib; Glecaprevir	The study presented 10 promising compounds found in virtual screening. Simeprevir, tested in vitro, had antileishmanial activity against promastigotes.
Vemula et al. (2024)			Genomics: Smith-Waterman algorithm and the BLOSUM62 scoring matrix. Clustal Omega for pairwise comparison of L. major and L. donovani. Homology modeling: Schrodinger. Ramachandran plot and protein reliability report from Schrodinger (validation). Minimized (OPLS4 ff). SiteMap (binding site prediction). Virtual screening: 2000 FDA-approved drugs (ZINC15), prepared with LigPrep. ADME with Qik-prop …	Trypanothione synthetase		L. donovani		Homology	2VOB (L. major)		Cabergoline; Raloxifene; Formoterol	The authors reported three approved drugs with potential to inhibit L. donovani trypanothione synthetase.
Waugh et al. (2014)		Docking;Omics Sciences (proteomics etc);Comparative Genomics;Homology modeling;Pharmacophore Modeling;	Omics: BLASTp (exclusion of human homologs), BioCyc Database (metabolome), LeishCyc database (enzymes). Pharmacophore model: LigandScout v3.12. Pharmacophores used to query ZINC. Docking: GOLD 5.2 Homology model: MODELLER 9.11v, Discovery Studio 2.5.	Pteridine reductase 1	PTR1	L. major	1E7W 2BFM 2BFA				Triamterene; Pralatrexate	The study found 21 approved drugs with similarity to ZINC hits from the pharmacophore based search. Paromomycin, a drug already used for leishmaniasis, was present on this list.
Waugh et al. (2014)				Trypanothione reductase	TryR	L. major		Homology	2WP5;2WP6;2WPE;2WPC;2WPF (T. brucei)		Primaquine
Waugh et al. (2014)				Deoxyuridine triphosphate	dUTPase	L. major	2CJE				Lidocaine; Tocainide
Waugh et al. (2014)	PTR 1: 1E7W, 2BFM, 2BFA - L. major TR: 2WP5, 2WP6, 2WPE, 2WPC and 2WPF - T. brucei dUTPase: 2CJE - L. major NNH: 2FF2, 3EPW and 3EPX - T. vivax			Non-specific nucleoside hydrolase	NNH	L. major		Homology	2FF2;2EPW;3EPX (T. vivax)		Acarbose; Mannitol; Calcium Gluceptate; Nelarabine; Didanosine; Vidarabine; Kanamycin; Tobramycin; Neomycin; Framycetin; Paromomycin; Gentamicin; Glucosamine; Netilmicin; Pitavastatin; Dyphylline
TOTAL				85

## Sheet: Software
Method	Nº	Software	Nº
Docking	25	AutoDock Vina	13
		AutoDock 4.2	2
		GOLD	3
		Glide	7
TOTAL			25
MD	14	GROMACS	7
		Desmond	6
		NAMD	1
Free energy	9	GBSA	6
		PBSA	3
Homology modeling		I-TASSER	5
		Robetta	1
		Modeller	3
		SWISS	6
Protein Networks		CytoScape	5

## Sheet: Ligand-Target
Citation	Name		Ligands	In vitro	Binding free energy
Abhishek et al. (2019)	Trypanothione reductase	1	Auranofin	0	−36.72 kcal/mol (GBSA)
Adinehbeigi et al. (2019)	Arabinono-1, 4-lactone oxidase	1	Suramin	0	-28.9 kJ/mol (Vina)
Adinehbeigi et al. (2019)	Arabinono-1, 4-lactone oxidase	1	Elbasvir	0	-27.9 kJ/mol (Vina)
Adinehbeigi et al. (2019)	Arabinono-1, 4-lactone oxidase	1	Digitoxin	0	-24.7 kJ/mol (Vina)
Adinehbeigi et al. (2019)	Arabinono-1, 4-lactone oxidase	1	Venetoclax	0	-23.2 kJ/mol (Vina)
Adinehbeigi et al. (2019)	Arabinono-1, 4-lactone oxidase	1	Iodixanol	0	-22.6 kJ/mol (Vina)
Adinehbeigi et al. (2019)	Arabinono-1, 4-lactone oxidase	1	FAD	0	-22.1 kJ/mol (Vina)
Adinehbeigi et al. (2019)	Arabinono-1, 4-lactone oxidase	1	Cobicistat	0	-21.4 kJ/mol (Vina)
Adinehbeigi et al. (2019)	Arabinono-1, 4-lactone oxidase	1	Dalfopristin	0	-20.5 kJ/mol (Vina)
Adinehbeigi et al. (2019)	Arabinono-1, 4-lactone oxidase	1	Cangrelor	0	-19.8 kJ/mol (Vina)
Adinehbeigi et al. (2019)	Arabinono-1, 4-lactone oxidase	1	Tigecycline	0	-19.7 kJ/mol (Vina)
Aiebchun et al. (2023)	Mitogen-activated protein kinase 3*	1	Afatinib	1	~-100 kcal/mol*** (GBSA)
Aiebchun et al. (2023)	Mitogen-activated protein kinase 3*	1	Lapatinib	1	~-100 kcal/mol*** (GBSA)
Amiri-Dashatan et al. (2021)	Pyruvate kinase	1	Trametinib	1	-10.4 kcal/mol (Vina)
Amiri-Dashatan et al. (2021)	Pyruvate kinase	1	Irinotecan	0	-10.3 kcal/mol (Vina)
Amiri-Dashatan et al. (2021)	Pyruvate kinase	1	Nilotinib	0	-10.1 kcal/mol (Vina)
Amiri-Dashatan et al. (2021)	Pyruvate kinase	1	Netupitant	0	-10.1 kcal/mol (Vina)
Amiri-Dashatan et al. (2021)	Pyruvate kinase	1	Naldemedine	0	-10.1 kcal/mol (Vina)
Amiri-Dashatan et al. (2021)	Pyruvate kinase	1	Eltrombopag	0	-10.0 kcal/mol (Vina)
Amiri-Dashatan et al. (2021)	Pyruvate kinase	1	Teniposide	0	-9.9 kcal/mol (Vina)
Amiri-Dashatan et al. (2021)	Pyruvate kinase	1	Conivaptan	0	-9.9 kcal/mol (Vina)
Amiri-Dashatan et al. (2021)	Pyruvate kinase	1	Valrubicin	0	-9.9 kcal/mol (Vina)
Amiri-Dashatan et al. (2021)	Pyruvate kinase	1	Lomitapide	0	-9.8 kcal/mol (Vina)
Borba et al. (2019)	Dual specificity mitogen-activated protein kinase 1		Trametinib	1
Borba et al. (2019)	Dual specificity mitogen-activated protein kinase 1		Selumetinib	1
Borba et al. (2019)	Dual specificity mitogen-activated protein kinase 1		Refametinib	1
Borba et al. (2019)	Dual specificity mitogen-activated protein kinase 1		Binimetinib	1
Borba et al. (2019)	Dual specificity mitogen-activated protein kinase 5		Trametinib	1
Borba et al. (2019)	Dual specificity mitogen-activated protein kinase 5		Binimetinib	1
Borba et al. (2019)	Serine/threonine-protein kinase		Onvansertib	1
Borba et al. (2019)	Aurora Kinase A		RG-1530²	0
Borba et al. (2019)	Aurora Kinase A		MLN-8054²	0
Bustamante et al. (2019)	calmodulin (putative)		Perphenazine	1
Bustamante et al. (2019)	ribonucleoside-diphosphate reductase small chain (putative)		Cladribine	0
Bustamante et al. (2019)	heat shock protein 83-1		Rifabutin	1
Bustamante et al. (2019)	trypanothione synthetase (putative)		Metformin	1
Bustamante et al. (2019)	nucleoside diphosphate kinase b		Lamivudine	1
Bustamante et al. (2019)	nucleoside diphosphate kinase b		Tenofovir	1
Gupta et al. (2022)	Calcium motive P-type ATPase		Lansoprazole	1	-63.58 kcal/mol (R) -41.09 kcal/mol (S) (GBSA)
Gupta et al. (2022)	Calcium-transporting ATPase		Lansoprazole	1	-60.85 kcal/mol (R) -58.63 kcal/mol (S) (GBSA)
Gupta et al. (2022)	P-type ATPase		Lansoprazole	1	-33.04 kcal/mol (R) -63.66 kcal/mol (S) (GBSA)
Gupta et al. (2022)	Sterol 14 alpha-demethylase	1	Posaconazole	1	NR
Harigua-Souiai et al. (2022)	MAP Kinase 10	1	Prilocaine	0	–10.3 kcal/mol (Vina)
Harigua-Souiai et al. (2022)	N-myristoyltransferase	1	Albendazole	0	–10.2 kcal/mol (Vina)
Harigua-Souiai et al. (2022)	Pteridine reductase 1	1	Ganciclovir	0	–10.1 kcal/mol (Vina)
Harigua-Souiai et al. (2022)	Trypanothione reductase	1	Domperidone	0	–12.2 kcal/mol (Vina)
Kashif and Subbarao (2023)	Glutamine synthetase		Amlexanox	0	-141.843 kJ/mol (PBSA)
Kashif and Subbarao (2023)	Glutamine synthetase	1	Chlortalidone	0	-294.677 kJ/mol (PBSA)
Kashif and Subbarao (2023)	Glutamine synthetase		Pranoprofen	0	-105.079 kJ/mol (PBSA)
Kashif and Subbarao (2023)	Glutamine synthetase	1	Ciprofloxacin	0	-19.572 kJ/mol (PBSA)
Prakash and Rai (2023)	Sterol 24-C-methyltransferase		Adapalene		-8.3 kcal/mol (Vina)
Prakash and Rai (2023)	Sterol 24-C-methyltransferase	1	Retinoic acid	1	-9.9 kcal/mol (Vina)
Prava and Pan (2022)	Eukaryotic translation initiation factor 3 subunit 8 (eIF3)*	1	Artenimol	0	-29.749 kcal/mol (Glide energy)
Prava and Pan (2022)	Ribosomal protein L2*	1	Omacetaxine mepesuccinate	0	-40.706 kcal/mol (Glide energy)
Rai et al. (2022)	Primase	1	Iloprost	0	-122.60 kcal/mol (GBSA)
Rai et al. (2022)	Primase	1	Mupirocin	1	-112.86 kcal/mol (GBSA)
Rai et al. (2022)	Primase	1	Pioglitazone	1	-88.26 kcal/mol (GBSA)
Ranjan and Dubey (2023)	Citrate synthase	1	Abemaciclib	1	−203.47 ± 137.75 kcal/mol (PBSA)
Ranjan and Dubey (2023)	Citrate synthase	1	Glimepiride	0	−41.02 ± 116.36 kcal/mol (PBSA)
Ranjan and Dubey (2023)	Citrate synthase	1	Bazedoxifene	1	−171.34 ± 193.2 kcal/mol (PBSA)
Ranjan and Dubey (2023)	Citrate synthase	1	Vorapaxar	1	−221.68 ± 11.95 kcal/mol (PBSA)
Ranjan and Dubey (2023)	Citrate synthase	1	Imatinib	1	−47.87 ± 42.69 kcal/mol (PBSA)
Rub et al. (2019)	Trypanothione Synthetase	1	Glyburide (Glibenclamide)	1	-7.6 kcal/mol (Vina)
Saha et al. (2023)	Pyridoxal kinase	1	Nitazoxanide	1	−100.71 ± 22.01 kJ/mol (PBSA)
Saha et al. (2023)	Pyridoxal kinase	1	Fenclofenac	0	−73.23 ± 30.80 kJ/mol (PBSA)
Saha et al. (2023)	Pyridoxal kinase	1	Artemisinin	0	−101.79 ± 18.97 kJ/mol (PBSA)
Saha et al. (2023)	Sterol 14 alpha-demethylase	1	Nitazoxanide	1	-175.609 ± 12.64 kJ/mol (PBSA)
Saha et al. (2023)	Sterol 14 alpha-demethylase	1	Fenclofenac	0	−131.93 ± 12.73 kJ/mol (PBSA)
Saha et al. (2023)	Sterol 14 alpha-demethylase	1	Artemisinin	0	−125.25 ± 12.91 kJ/mol (PBSA)
Sarma et al. (2024)	Glutathione synthetase	1	Simeprevir	1	-89.21 ± 9.36 kcal/mol (PBSA)
Sarma et al. (2024)	Glutathione synthetase	1	Telithromycin	0	-45.34 ± 4.42 kcal/mol (PBSA)
Sarma et al. (2024)	Glutathione synthetase	1	Valrubicin	0	-37.04 ± 4.62 kcal/mol (PBSA)
Sarma et al. (2024)	Glutathione synthetase		Deflazacort	0	−19.47±14.96 kcal/mol (GBSA)
Sarma et al. (2024)	Glutathione synthetase	1	Ciclesonide	0	−22.11 ± 0.42 kcal/mol (GBSA)
Sheikh et al. (2023a)	Ornithine decarboxylase	1	Ceftaroline fosamil	0	-91.838 kcal/mol (GBSA)
Sheikh et al. (2023a)	Ornithine decarboxylase	1	Rimegepant	0	-44.717 kcal/mol (GBSA)
Sheikh et al. (2023b)	Phosphomannomutase	1	Grazoprevir	0	-8.5 kcal/mol (Vina) -10.137 (Glide gscore)
Sheikh et al. (2023b)	Phosphomannomutase	1	Saquinavir	0	-8.9 kcal/mol (Vina) -10.158 (Glide gscore)
Shokri et al. (2018)	Sterol 14 alpha-demethylase	1	Luliconazole	1	-8.05 kJ/mol (AutoDock 4.2)
Silva et al. (2015)	Hexokinase (putative)	1	Lonidamine	0
Silva et al. (2015)	Glyceraldehyde 3-phosphate dehydrogenase	1	Saframycin A	0
Silva et al. (2015)	Glycerol-3-phosphate dehydrogenase	1	Nadide	0
Silva et al. (2015)	Phosphomannose isomerase	1	Sulfacetamide	0
Silva et al. (2015)	NADH-dependent fumarate reductase	1	Morantel tartrate	0
Silva et al. (2015)	NADH-dependent fumarate reductase	1	Oxantel pamoate	0
Silva et al. (2015)	NADH-dependent fumarate reductase	1	Thiabendazole	0
Silva et al. (2015)	Trypanothione reductase	1	Cepharantine	0
Silva et al. (2015)	Aspartate aminotransferase (putative)	1	L-Glutamic acid	0
Silva et al. (2015)	Pyruvate kinase	1	2-Oxopropanoic acid	0
Silva et al. (2015)	Succinate dehydrogenase	1	Succinic acid	0
Silva et al. (2015)	Acetyl-coenzyme A synthetase (putative)	1	Lycedan (Adenosine monophosphate)	0
Tabrez et al. (2021a)	Sterol 14 alpha-demethylase	1	Dutasteride	1	-11.7 kcal/mol (Vina)
Tabrez et al. (2021a)	Sterol 14 alpha-demethylase	1	Zafirlukast	1	-11.7 kcal/mol (Vina)
Tabrez et al. (2021a)	Sterol 14 alpha-demethylase	1	Fluticasone	0	-11.6 kcal/mol (Vina)
Tabrez et al. (2021a)	Sterol 14 alpha-demethylase	1	Ciclesonide	0	-11.6 kcal/mol (Vina)
Tabrez et al. (2021a)	Sterol 14 alpha-demethylase	1	Flunisolide	0	-11.5 kcal/mol (Vina)
Tabrez et al. (2021a)	Sterol 14 alpha-demethylase	1	Fluticasone furoate	0	-11.5 kcal/mol (Vina)
Tabrez et al. (2021a)	Sterol 14 alpha-demethylase	1	Mometasone	0	-11.4 kcal/mol (Vina)
Tabrez et al. (2021a)	Sterol 14 alpha-demethylase	1	Budesonide	0	-11.4 kcal/mol (Vina)
Tabrez et al. (2021a)	Sterol 14 alpha-demethylase	1	Fluticasone propionate	0	-11.3 kcal/mol (Vina)
Tabrez et al. (2021a)	Sterol 14 alpha-demethylase	1	Beclomethasone	0	-11.2 kcal/mol (Vina)
Tabrez et al. (2021b)	Sterol 24-C-methyltransferase	1	Simeprevir	1	-10.6 kcal/mol (Vina)
Tabrez et al. (2021b)	Sterol 24-C-methyltransferase		Irinotecan	0	-10.5 kcal/mol (Vina)
Tabrez et al. (2021b)	Sterol 24-C-methyltransferase		Dihydroergotamine	0	-10.5 kcal/mol (Vina)
Tabrez et al. (2021b)	Sterol 24-C-methyltransferase		Nilotinib	0	-10.3 kcal/mol (Vina)
Tabrez et al. (2021b)	Sterol 24-C-methyltransferase		Ergotamine	0	-10.3 kcal/mol (Vina)
Tabrez et al. (2021b)	Sterol 24-C-methyltransferase		Dutasteride	1	-10.2 kcal/mol (Vina)
Tabrez et al. (2021b)	Sterol 24-C-methyltransferase		Ponatinib	0	-10.1 kcal/mol (Vina)
Tabrez et al. (2021b)	Sterol 24-C-methyltransferase		Alectinib	0	-10.1 kcal/mol (Vina)
Tabrez et al. (2021b)	Sterol 24-C-methyltransferase		Abemaciclib	1	-10.1 kcal/mol (Vina)
Tabrez et al. (2021b)	Sterol 24-C-methyltransferase		Glecaprevir	0	-10.1 kcal/mol (Vina)
Waugh et al. (2014)	Deoxyuridine triphosphate	1	Lidocaine	0
Waugh et al. (2014)	Deoxyuridine triphosphate	1	Tocainide	0
Waugh et al. (2014)	Non-specific nucleoside hydrolase	1	Acarbose	0
Waugh et al. (2014)	Non-specific nucleoside hydrolase	1	Mannitol	0
Waugh et al. (2014)	Non-specific nucleoside hydrolase	1	Calcium Gluceptate	0
Waugh et al. (2014)	Non-specific nucleoside hydrolase	1	Nelarabine	0
Waugh et al. (2014)	Non-specific nucleoside hydrolase	1	Didanosine	0
Waugh et al. (2014)	Non-specific nucleoside hydrolase	1	Vidarabine	0
Waugh et al. (2014)	Non-specific nucleoside hydrolase	1	Kanamycin	0
Waugh et al. (2014)	Non-specific nucleoside hydrolase	1	Tobramycin	0
Waugh et al. (2014)	Non-specific nucleoside hydrolase	1	Neomycin	0
Waugh et al. (2014)	Non-specific nucleoside hydrolase	1	Framycetin	0
Waugh et al. (2014)	Non-specific nucleoside hydrolase	1	Paromomycin	0
Waugh et al. (2014)	Non-specific nucleoside hydrolase	1	Gentamicin	0
Waugh et al. (2014)	Non-specific nucleoside hydrolase	1	Glucosamine	0
Waugh et al. (2014)	Non-specific nucleoside hydrolase	1	Netilmicin	0
Waugh et al. (2014)	Non-specific nucleoside hydrolase	1	Pitavastatin	0
Waugh et al. (2014)	Non-specific nucleoside hydrolase	1	Dyphylline	0
Waugh et al. (2014)	Pteridine reductase 1	1	Triamterene	0
Waugh et al. (2014)	Pteridine reductase 1	1	Pralatrexate	0
Waugh et al. (2014)	Trypanothione reductase	1	Primaquine	0
Juarez-Saldivar et al. (2023)	Triosephosphate isomerase	1	Chlorhexidine	0	-8.9 kcal/mol (Vina)
Juarez-Saldivar et al. (2023)	Triosephosphate isomerase	1	Cyproheptadine	0	-8.2 kcal/mol (Vina)
Juarez-Saldivar et al. (2023)	Triosephosphate isomerase	1	Folic acid	0	-7.6 kcal/mol (Vina)
Juarez-Saldivar et al. (2023)	Triosephosphate isomerase	1	Imatinib	1	-8.2 kcal/mol (Vina)
Juarez-Saldivar et al. (2023)	Triosephosphate isomerase	1	Montelukast	0	-7.6 kcal/mol (Vina)
Juarez-Saldivar et al. (2023)	Triosephosphate isomerase	1	Nilotinib	0	-7.6 kcal/mol (Vina)
Juarez-Saldivar et al. (2023)	Triosephosphate isomerase	1	Protriptyline	0	-7.5 kcal/mol (Vina)
Juarez-Saldivar et al. (2023)	Triosephosphate isomerase	1	Tolcapone	0	-7.8 kcal/mol (Vina)
Nath et al. (2024)	Mitochondrial DNA primase	1	Benfotiamine		-69.79 ± 11.49 kcal/mol (GBSA)
Nath et al. (2024)	Mitochondrial DNA primase	1	Capecitabine		-39.39 ± 8.21 kcal/mol (GBSA)
Nath et al. (2024)	Mitochondrial DNA primase	1	Febuxostat		-7.1 kcal/mol (Vina)
Nath et al. (2024)	Mitochondrial DNA primase	1	Rolipram		-7.5 kcal/mol (Vina)
Nath et al. (2024)	Mitochondrial DNA primase	1	Varespladib		-8.0 kcal/mol (Vina)
Rashid et al. (2024)	Arginase		Cephalexin		-91.186 kcal/mol -93.8321 kcal/mol -94.2872 kcal/mol (Moldock)
Rashid et al. (2024)	Arginase		Dicloxacillin		-124.112 kcal/mol -121.28 kcal/mol -115.148 kcal/mol (Moldock)
Rashid et al. (2024)	Arginase		Levofloxacin		-75.5227 kcal/mol -98.7043 kcal/mol -80.371 kcal/mol (Moldock)
Santamaría-Aguirre et al. (2023)	Topoisomerase II		Trovafloxacin		NR
Santamaría-Aguirre et al. (2023)	Topoisomerase II		Tosufloxacin		NR
Santamaría-Aguirre et al. (2023)	Topoisomerase II		Sitafloxacin		NR
Vemula et al. (2024)	Trypanothione synthetase		Cabergoline		-75.5 ±9.88 kcal/mol (GBSA)
Vemula et al. (2024)	Trypanothione synthetase		Raloxifene		-89.5 ±14.27 kcal/mol (GBSA)
Vemula et al. (2024)	Trypanothione synthetase		Formoterol		-51.89 ±6.59 kcal/mol (GBSA)
* Putative
** AmphB as 100%
²: Non-approved
***Exact value not reported
In vitro: 1 = Yes, 0 = No

## Sheet: Targets_Frequency
Name	Nº	Ligand-target pair
Sterol 14 alpha-demethylase	5	15
Trypanothione reductase	5	4
Trypanothione Synthetase	3	5
Glycerol-3-phosphate dehydrogenase	3	1
Sterol 24-C-methyltransferase	2	12
Pyruvate kinase	2	11
Primase	2	8
Arginase	2	3
Pteridine reductase 1	2	3
Ornithine decarboxylase	2	2
P-type ATPase	2	2
phosphomannose isomerase	2	1
ribonucleoside-diphosphate reductase small chain	2	1
Alcohol dehydrogenase*	2	0
Non-specific nucleoside hydrolase	1	16
Arabinono-1, 4-lactone oxidase	1	10
Triosephosphate isomerase	1	8
Citrate synthase	1	5
Glutathione synthetase	1	5
Mitochondrial DNA primase	1	5
Dual specificity mitogen-activated protein kinase 1	1	4
Glutamine synthetase	1	4
NADH-dependent fumarate reductase	1	3
Pyridoxal kinase	1	3
Topoisomerase II	1	3
Aurora Kinase A	1	2
Deoxyuridine triphosphate	1	2
Dual specificity mitogen-activated protein kinase 5	1	2
Mitogen-activated protein kinase 3*	1	2
nucleoside diphosphate kinase b	1	2
Phosphomannomutase	1	2
Acetyl-coenzyme A synthetase (putative)	1	1
Aspartate aminotransferase (putative)	1	1
Calcium motive P-type ATPase	1	1
Calcium-transporting ATPase	1	1
calmodulin (putative)	1	1
Eukaryotic translation initiation factor 3 subunit 8 (eIF3)*	1	1
Glyceraldehyde 3-phosphate dehydrogenase	1	1
heat shock protein 83-1	1	1
Hexokinase (putative)	1	1
MAP Kinase 10	1	1
N-myristoyltransferase	1	1
ribonucleoside-diphosphate reductase small chain (putative)	1	1
Serine/threonine-protein kinase	1	1
Succinate dehydrogenase	1	1
Trypanothione synthetase (putative)	1	1
Adenylate kinase	1	0
aldehyde dehydrogenase	1	0
Alpha-keto-acid decarboxylase (putative)	1	0
beta-ketoacyl-acyl-carrier protein synthase I	1	0
dihydrofolate reductase-thymidylate synthase	1	0
Dihydroorotate dehydrogenase	1	0
dimethylallyltranstransferase geranyltranstransferase	1	0
Dipeptylcarboxypeptidase (hypothetical)	1	0
diphosphomevalonate decarboxylase	1	0
F-type H+-transporting ATPase alpha chain	1	0
F-type H+-transporting ATPase beta chain	1	0
hydroxymethylglutaryl CoA reductase	1	0
lanosterol synthase	1	0
methylthioadenosine phosphorylase	1	0
Phosphoenolpyruvate carboxykinase	1	0
phosphoglycerate kinase	1	0
Putative kinesin	1	0
Ribosomal protein L2 (RPL2)*	1	0
S-adenosylmethionine synthetase	1	0
Small G-protein (putative)	1	0
spermidine synthase	1	0
squalene monooxygenase	1	0
squalene synthase	1	0
thymidine kinase	1	0
triose-phosphate isomerase	1	0
UDP-glucose pyrophosphorylase	1	0
			TARGETS ASSOC. WITH LIGANDS
72	94	27	45

## Sheet: Species
Species	Nº	%
L. infantum	12	0.133333
L. donovani	18	0.2
L. mexicana	5	0.0555556
L. major	43	0.477778
L. amazonensis	1	0.0111111
L. braziliensis	11	0.122222
TOTAL	90	1

## Sheet: Ligands_Frequency
Name	Studies (nº)	Nº	Target	In vitro	Ld	Lm	Lmar	Lb	La	Lp	Li	Lmex	p	ia	p+ia
Nilotinib	3	3	3	1	0	0	0	0	0	0	0	1	1	0	0
Abemaciclib	2	2	2	1	1	0	0	0	0	0	0	0	1	1	1
Ciclesonide	2	2	2	0	0	0	0	0	0	0	0	0	0	0	0
Dutasteride	2	2	2	1	1	0	0	0	0	0	0	0	1	1	1
Imatinib	2	2	2	1	1	0	0	0	0	0	0	0	1	1	1
Irinotecan	2	2	2	0	0	0	0	0	0	0	0	0	0	0	0
Lidocaine	2	2	1	0	0	0	0	0	0	0	0	0	0	0	0
Nitazoxanide	2	3	2	1	0	0	0	0	1	0	0	0	0	1	0
Rifabutin	2	2	1	1	0	0	0	1	0	1	0	0	0	1	0
Simeprevir	2	2	2	1	1	0	0	0	0	0	0	0	1	0	0
Trametinib	2	3	3	1	0	0	0	1	1	0	1	0	1	1	1
Valrubicin	2	2	2	0	0	0	0	0	0	0	0	0	0	0	0
2-Oxopropanoic acid	1	1	1	0	0	0	0	0	0	0	0	0	0	0	0
ABT239	1	1	0	1	1	0	0	0	1	0	0	0	1	1	1
Acarbose	1	1	1	0	0	0	0	0	0	0	0	0	0	0	0
Acebutolol	1	1	0	0	0	0	0	0	0	0	0	0	0	0	0
Adapalene	1	1	1	0											0
Afatinib	1	1	1	1	1	0	1	0	0	0	0	0	1	1	1
Albendazole	1	1	1	0	0	0	0	0	0	0	0	0	0	0	0
Alectinib	1	1	1	0	0	0	0	0	0	0	0	0	0	0	0
Almitrine	1	1	0	1	1	0	0	0	1	0	0	0	1	1	1
Amphetamine	1	1	0	0	0	0	0	0	0	0	0	0	0	0	0
Artemether	1	1	0	0	0	0	0	0	0	0	0	0	0	0	0
Artemisinin	1	2	2	0	0	0	0	0	0	0	0	0	0	0	0
Artenimol	1	1	1	0	0	0	0	0	0	0	0	0	0	0	0
Artesunate	1	1	0	0	0	0	0	0	0	0	0	0	0	0	0
Auranofin	1	1	1	0	0	0	0	0	0	0	0	0	0	0	0
Bazedoxifene	1	1	1	1	1	0	0	0	0	0	0	0	1	1	1
Beclomethasone	1	1	1	0	0	0	0	0	0	0	0	0	0	0	0
Benfotiamine	1	1	1	1	1	0	0	0	0	0	0	0	1	0	0
Benzthiazide	1	1	0	0	0	0	0	0	0	0	0	0	0	0	0
Betazole	1	1	0	0	0	0	0	0	0	0	0	0	0	0	0
Bethanidine	1	1	0	0	0	0	0	0	0	0	0	0	0	0	0
Binimetinib	1	2	2	1	0	0	0	1	1	0	1	0	1	0	0
Bortezomib	1	1	0	1	1	0	0	0	1	0	0	0	1	1	1
Budesonide	1	1	1	0	0	0	0	0	0	0	0	0	0	0	0
Cabergoline	1	1	1	0	0	0	0	0	0	0	0	0	0	0	0
Cangrelor	1	1	1	0	0	0	0	0	0	0	0	0	0	0	0
Capecitabine	1	1	1	1	1	0	0	0	0	0	0	0	1	0	0
Ceftaroline fosamil	1	1	1	0	0	0	0	0	0	0	0	0	0	0	0
Cephalexin	1	1	1	0	0	0	0	0	0	0	0	0	0	0	0
Cepharanthine	1	1	0	0	0	0	0	0	0	0	0	0	0	0	0
Chlorhexidine	1	1	1	1	0	0	0	0	0	0	0	1	1	0	0
Chlortalidone	1	1	1	0	0	0	0	0	0	0	0	0	0	0	0
Ciprofloxacin	1	1	1	0	0	0	0	0	0	0	0	0	0	0	0
Cladribine	1	1	1	0	0	0	0	0	0	0	0	0	0	0	0
Cobicistat	1	1	1	0	0	0	0	0	0	0	0	0	0	0	0
Conivaptan	1	1	1	0	0	0	0	0	0	0	0	0	0	0	0
Cyproheptadine	1	1	1	1	0	0	0	0	0	0	0	1	1	0	0
Dalfopristin	1	1	1	0	0	0	0	0	0	0	0	0	0	0	0
Deflazacort	1	1	1	0	0	0	0	0	0	0	0	0	0	0	0
Dextroamphetamine	1	1	0	0	0	0	0	0	0	0	0	0	0	0	0
Dibucaine	1	1	0	0	0	0	0	0	0	0	0	0	0	0	0
Dicloxacillin	1	1	1	0	0	0	0	0	0	0	0	0	0	0	0
Didanosine	1	1	1	0	0	0	0	0	0	0	0	0	0	0	0
Digitoxin	1	1	1	0	0	0	0	0	0	0	0	0	0	0	0
Dihydroergotamine	1	1	1	0	0	0	0	0	0	0	0	0	0	0	0
Domperidone	1	1	1	0	0	0	0	0	0	0	0	0	0	0	0
Dyphylline	1	1	1	0	0	0	0	0	0	0	0	0	0	0	0
Elbasvir	1	1	1	0	0	0	0	0	0	0	0	0	0	0	0
Eltrombopag	1	1	1	0	0	0	0	0	0	0	0	0	0	0	0
Ergotamine	1	1	2	0	0	0	0	0	0	0	0	0	0	0	0
Ethacrynic acid	1	1	0	0	0	0	0	0	0	0	0	0	0	0	0
Ethionamide	1	1	0	0	0	0	0	0	0	0	0	0	0	0	0
FAD	1	1	1	0	0	0	0	0	0	0	0	0	0	0	0
Febuxostat	1	1	1	0	0	0	0	0	0	0	0	0	0	0	0
Fenclofenac	1	2	2	0	0	0	0	0	0	0	0	0	0	0	0
Flunisolide	1	1	1	0	0	0	0	0	0	0	0	0	0	0	0
Fluticasone	1	1	1	0	0	0	0	0	0	0	0	0	0	0	0
Fluticasone furoate	1	1	1	0	0	0	0	0	0	0	0	0	0	0	0
Fluticasone propionate	1	1	1	0	0	0	0	0	0	0	0	0	0	0	0
Folic acid	1	1	1	0	0	0	0	0	0	0	0	0	0	0	0
Formoterol	1	1	1	0	0	0	0	0	0	0	0	0	0	0	0
Framycetin	1	1	1	0	0	0	0	0	0	0	0	0	0	0	0
Ganciclovir	1	1	1	0	0	0	0	0	0	0	0	0	0	0	0
Gentamicin	1	1	1	0	0	0	0	0	0	0	0	0	0	0	0
Glecaprevir	1	1	1	0	0	0	0	0	0	0	0	0	0	0	0
Glibenclamide	1	1	1	1	1	0	0	0	0	0	0	0	1	0	0
Glucosamine	1	1	1	0	0	0	0	0	0	0	0	0	0	0	0
Grazoprevir	1	1	1	0	0	0	0	0	0	0	0	0	0	0	0
Iloprost	1	1	1	0	0	0	0	0	0	0	0	0	0	0	0
Iodixanol	1	1	1	0	0	0	0	0	0	0	0	0	0	0	0
Kanamycin	1	1	1	0	0	0	0	0	0	0	0	0	0	0	0
Lamivudine	1	1	1	1	0	0	0	1	0	1	0	0	0	1	0
Lansoprazole	1	3	3	1	1	0	0	0	0	0	0	0	1	0	0
Lapatinib	1	1	1	1	1	0	1	0	0	0	0	0	1	1	1
Levofloxacin	1	1	1	0	0	0	0	0	0	0	0	0	0	0	0
L-Glutamic acid	1	1	1	0	0	0	0	0	0	0	0	0	0	0	0
Lomitapide	1	1	1	0	0	0	0	0	0	0	0	0	0	0	0
Lonidamine	1	1	1	0	0	0	0	0	0	0	0	0	0	0	0
Luliconazole	1	1	1	1	0	1	0	0	0	0	0	0	1	1	1
Lycedan	1	0	1	0	0	0	0	0	0	0	0	0	0	0	0
Mannitol	1	1	1	0	0	0	0	0	0	0	0	0	0	0	0
Metformin	1	1	1	1	0	0	0	1	0	1	0	0	0	1	0
Midostaurin	1	1	0	1	1	0	0	0	1	0	0	0	1	0	0
MLN-8054	1	1	1	0	0	0	0	0	0	0	0	0	0	0	0
Mometasone	1	1	1	0	0	0	0	0	0	0	0	0	0	0	0
Montelukast	1	1	1	1	0	0	0	0	0	0	0	1	1	0	0
Morantel tartrate	1	1	1	0	0	0	0	0	0	0	0	0	0	0	0
Mupirocin	1	1	1	1	1	0	0	0	0	0	0	0	1	0	0
Nadide	1	1	1	0	0	0	0	0	0	0	0	0	0	0	0
Naldemedine	1	1	1	0	0	0	0	0	0	0	0	0	0	0	0
Nelarabine	1	1	1	0	0	0	0	0	0	0	0	0	0	0	0
Neomycin	1	1	1	0	0	0	0	0	0	0	0	0	0	0	0
Netilmicin	1	1	1	0	0	0	0	0	0	0	0	0	0	0	0
Netupitant	1	1	1	0	0	0	0	0	0	0	0	0	0	0	0
Omacetaxine mepesuccinate	1	1	1	0	0	0	0	0	0	0	0	0	0	0	0
Onvansertib	1	1	1	1	0	0	0	1	1	0	1	0	1	1	1
Oxantel pamoate	1	1	1	0	0	0	0	0	0	0	0	0	0	0	0
Paromomycin	1	1	1	0	0	0	0	0	0	0	0	0	0	0	0
Perphenazine	1	1	1	1	0	0	0	1	0	1	0	0	0	1	0
Phenelzine	1	1	0	0	0	0	0	0	0	0	0	0	0	0	0
Phenylephrine	1	1	0	0	0	0	0	0	0	0	0	0	0	0	0
Pioglitazone	1	1	1	1	1	0	0	0	0	0	0	0	1	0	0
Pitavastatin	1	1	1	0	0	0	0	0	0	0	0	0	0	0	0
Ponatinib	1	1	1	0	0	0	0	0	0	0	0	0	0	0	0
Posaconazole	1	1	1	1	1	0	0	0	0	0	0	0	1	0	0
Pralatrexate	1	1	1	0	0	0	0	0	0	0	0	0	0	0	0
Pranoprofen	1	1	1	0	0	0	0	0	0	0	0	0	0	0	0
Prilocaine	1	1	1	0	0	0	0	0	0	0	0	0	0	0	0
Primaquine	1	1	1	0	0	0	0	0	0	0	0	0	0	0	0
Protriptyline	1	1	1	1	0	0	0	0	0	0	0	1	1	0	0
Pyrazinamide	1	1	0	0	0	0	0	0	0	0	0	0	0	0	0
Raloxifene	1	1	1	0	0	0	0	0	0	0	0	0	0	0	0
Refametinib	1	1	1	1	0	0	0	1	1	0	1	0	1	0	0
Retinoic acid	1	1	1	1	1	0	0	0	0	0	0	0	1	0	0
RG-1530	1	1	1	0	0	0	0	0	0	0	0	0	0	0	0
Rimegepant	1	1	1	0	0	0	0	0	0	0	0	0	0	0	0
Rolipram	1	1	1	0	0	0	0	0	0	0	0	0	0	0	0
Saframycin A	1	1	1	0	0	0	0	0	0	0	0	0	0	0	0
Saquinavir	1	1	1	0	0	0	0	0	0	0	0	0	0	0	0
Selumetinib	1	1	1	1	0	0	0	1	1	0	1	0	1	0	0
Sitafloxacin	1	1	1	1	0	0	0	0	0	0	0	1	1	0	0
Succinic acid	1	1	1	0	0	0	0	0	0	0	0	0	0	0	0
Sulfacetamide	1	1	1	0	0	0	0	0	0	0	0	0	0	0	0
Suramin	1	1	1	0	0	0	0	0	0	0	0	0	0	0	0
Telithromycin	1	1	1	0	0	0	0	0	0	0	0	0	0	0	0
Teniposide	1	1	1	0	0	0	0	0	0	0	0	0	0	0	0
Tenofovir	1	1	1	1	0	0	0	1	0	1	0	0	0	1	0
Terconazole	1	1	0	1	1	0	0	0	1	0	0	0	1	1	1
Thiabendazole	1	1	1	0	0	0	0	0	0	0	0	0	0	0	0
Tigecycline	1	1	1	0	0	0	0	0	0	0	0	0	0	0	0
Tobramycin	1	1	1	0	0	0	0	0	0	0	0	0	0	0	0
Tocainide	1	1	1	0	0	0	0	0	0	0	0	0	0	0	0
Tolcapone	1	1	1	1	0	0	0	0	0	0	0	1	1	0	0
Tosufloxacin	1	1	1	1	0	0	0	0	0	0	0	1	1	0	0
Tranylcypromine	1	1	0	0	0	0	0	0	0	0	0	0	0	0	0
Triamterene	1	1	1	0	0	0	0	0	0	0	0	0	0	0	0
Trovafloxacin	1	1	1	1	0	0	0	0	0	0	0	1	1	0	0
Varespladib	1	1	1	0	0	0	0	0	0	0	0	0	0	0	0
Venetoclax	1	1	1	0	0	0	0	0	0	0	0	0	0	0	0
Vidarabine	1	1	1	0	0	0	0	0	0	0	0	0	0	0	0
Vorapaxar	1	1	1	1	1	0	0	0	0	0	0	0	1	1	1
Zafirlukast	1	1	1	1	1	0	0	0	0	0	0	0	1	0	0
In vitro performed
In vitro not performed
				In vitro	Ld	Lm	Lmar	Lb	La	Lp	Li	Lmex	p	ia	p+ia
TOTAL		173		41	20	1	2	10	11	5	5	9	35	19	13
TOTAL UNIQUE		154
LIGAND-TARGET PAIRS		151
LIGANDS TESTED IN VITRO		43
TOTAL NO TARGET		21
Ld: L. donovani
La: L. amazonensis
Lm: L. major
Li: L. infantum
Lp: L. panamensis
Lb: L. braziliensis
Lmex: L. mexicana
Lmar: L. martiniquensis
p: Promastigotes
ia: Intracellular amastigotes

## Sheet: In_vitro
Citation	Ligantes identificados (promissores)	In vitro results	< 5 µM (IC50)	< 10 µM (IC50)
Aiebchun et al. (2023)	Afatinib	IC50 (μM) - alamarBlue 2.25 (Lmar; p) 7.57 (Lmar; ia) 15.96 (Ld; p) 6.95 (Ld; ia)		x
Aiebchun et al. (2023)	Lapatinib	IC50 (μM) - alamarBlue 13.14 (Lmar; p) 5.59 (Lmar; ia) 25.91 (Ld; p) 11.42 (Ld; ia)		x
Borba et al. (2019)	Trametinib	EC50 (μM) - MTT 63.6 (Li; p) 23.1 (La; p) 68.3 (Lb; p) ~50% inhibition (μM) - Cc 15 (Lb; ia) ~90% inhibition (μM) - Cc 30 (Li; ia)
Borba et al. (2019)	Onvansertib¹	EC50 (μM) - MTT 13.2 (Li; p) 29.9 (La; p) 37.3 (Lb; p) ~50% inhibition (μM) - Cc 30 (Lb; ia) 30 (Li; ia)
Borba et al. (2019)	Refametinib	EC50 (μM) - MTT Poor (Li; p) Poor (La; p) Poor (Lb; p)
Borba et al. (2019)	Binimetinib	EC50 (μM) - MTT Poor (Li; p) Poor (La; p) Poor (Lb; p)
Borba et al. (2019)	Selumetinib	EC50 (μM) - MTT Poor (Li; p) Poor (La; p) Poor (Lb; p)
Bustamante et al. (2019)	Rifabutin	EC50 (μg/mL) - Fc 13.1 (Lp; ia) 8.5 (Lb; ia)		x
Bustamante et al. (2019)	Tenofovir	EC50 (μg/mL) - Fc Poor (Lp; ia) Poor (Lb; ia)
Bustamante et al. (2019)	Lamivudine	EC50 (μg/mL) - Fc Poor (Lp; ia) Poor (Lb; ia)
Bustamante et al. (2019)	Metformin	EC50 (μg/mL) - Fc Poor (Lp; ia) Poor (Lb; ia)
Bustamante et al. (2019)	Perphenazine	EC50 (μg/mL) - Fc 1.5 (Lp; ia) 1.2 (Lb; ia)		x
Gupta et al. (2022)	Lansoprazole	IC50 (μM) - HIA 0.80 (Ld; p)
Gupta et al. (2022)	Posaconazole	IC50 (μM) - HIA 1.64 (Ld; p)
Nava-Zuazo (2014)	Nitazoxanide	IC50 (μM) - Cc 7.23 ± 1.73 (La; ia)		x
Prakash and Rai (2023)	Retinoic acid	Decreased parasite load and SMT expression (based on kDNA expression measurement - Ld; p)
Rai et al. (2022)	Mupirocin	Enzymatic inhibition - Not significant Cell viability** - MTT: 69.1% (Ld; p)
Rai et al. (2022)	Pioglitazone	Enzymatic inhibition - Not significant Cell viability** - MTT: 48.9% (Ld; p)
Ranjan and Dubey (2023)	Abemaciclib	IC50 (μM) - MTT 0.92 (Ld; p) EC50 (μM) - Cc Giemsa 1.52 (Ld; ia)	X	x
Ranjan and Dubey (2023)	Bazedoxifene	IC50 (μM) - MTT 0.65 (Ld; p) EC50 (μM) - Cc Giemsa 2.11 (Ld; ia)	x	x
Ranjan and Dubey (2023)	Vorapaxar	IC50 (μM) - MTT 6.1 (Ld; p) EC50 (μM) - Cc Giemsa 10.4 (Ld; ia)
Ranjan and Dubey (2023)	Imatinib	IC50 (μM) - MTT: 23.9 (Ld; p) EC50 (μM) - Cc Giemsa: ND (Ld; ia)
Rub et al. (2019)	Glyburide (Glibenclamide)	Cell Viability - Cc IM 40 μg/ml: ~50% inhibition (Ld; p)
Sateriale et al. (2014)		Used C. parvum for in vitro validation
Shokri et al. (2018)	Luliconazole	IC50 (μM) - MTT: 0.19 (Lm; p) IC50 (μM) - Cc TrB: 0.07 (Lm; ia)	X	x
Tabrez et al. (2021a)	Dutasteride	IC50 (μM) - Cc: 6.65 (Ld; p) IC50 (μM) - Cc Giemsa: 1.25 (Ld; ia)	X	x
Tabrez et al. (2021a)	Zafirlukast	IC50 (μM) - Cc: NI (Ld; p)
Tabrez et al. (2021b)	Simeprevir	IC50 (μM) - Cc: 51.49 (Ld; p)
Juarez-Saldivar et al. (2023)	Chlorhexidine	IC50 (μM) - alamarBlue: 1.73 (Lmex; p)	X	x
Juarez-Saldivar et al. (2023)	Cyproheptadine	Inhibition % (5 μM) - alamarBlue: NI (Lmex; p)
Juarez-Saldivar et al. (2023)	Montelukast	Inhibition % (5 μM) - alamarBlue: 14.55 (Lmex; p)
Juarez-Saldivar et al. (2023)	Nilotinib	Inhibition % (5 μM) - alamarBlue: NI (Lmex; p)
Juarez-Saldivar et al. (2023)	Protriptyline	IC50 (μM) - alamarBlue: 1.65 (Lmex; p)	X	x
Juarez-Saldivar et al. (2023)	Tolcapone	Inhibition % (5 μM) - alamarBlue: 24.49 (Lmex; p)
López-Arencibia et al. (2024)	Bortezomib	IC50 (μM) - alamarBlue: 0.42 (La; p) 0.04 (La; ia) 37.20 (Ld; p)	X	x
López-Arencibia et al. (2024)	Terconazole	IC50 (μM) - alamarBlue: 3.82 (La; p) 2.38 (La; ia) 11.61 (Ld; p)	X	x
López-Arencibia et al. (2024)	Almitrine	IC50 (μM) - alamarBlue: 1.19 (La; p) 2.18 (La; ia) NI (Ld; p)	X	x
López-Arencibia et al. (2024)	Midostaurin	IC50 (μM) - alamarBlue: 0.67 (La; p) NI (Ld; p)	X	x
López-Arencibia et al. (2024)	ABT239	IC50 (μM) - alamarBlue: 0.42 (La; p) 0.49 (La; ia) 1.68 (Ld; p)	X	x
Nath et al. (2024)	Benfotiamine	IC50 (μM) - MTT: 19.79 (Ld; p)
Nath et al. (2024)	Capecitabine	IC50 (μM) - MTT: 12.40 (Ld; p)
Santamaría-Aguirre et al. (2023)	Trovafloxacin	IC50 (μM) - Cc: >50 (Lmex; p)
Santamaría-Aguirre et al. (2023)	Tosufloxacin	IC50 (μM) - Cc: >100 (Lmex; p)
Santamaría-Aguirre et al. (2023)	Sitafloxacin	IC50 (μM) - Cc: >100 (Lmex; p)
Total (Drugs)	43
* Putative
** AmphB as 100%
*** Exact value not reported
ND: Not determined
NI: No inhibition
NS: Not significant
EC50	14
IC50	25
Ld: L. donovani	22
La: L. amazonensis	11
Lm: L. major	1
Lp: L. panamensis	5
Lb: L. braziliensis	10
Lmex: L. mexicana	9
Lmar: L. martiniquensis	2
Cc: Cell counting	15
IM: Inverted microscope	1
HIA: High-throughput image analysis	2
TrB: Trypan blue	1
MTT	14
Fc: Flow cytometry	5
p: Promastigotes	37
ia: Intracellular amastigotes	20
Poor	6
Less than 5 µM	11
Less than 10 µM	16

## Sheet: Planilha1
	IC50/Method
Aiebchun et al. (2023)	alamarBlue
Borba et al. (2019)	MTT/CC
Bustamante et al. (2019)	Fc
Gupta et al. (2022)	HIA
Nava-Zuazo (2014)	CC
Ranjan and Dubey (2023)	MTT/CC
Shokri et al. (2018)	MTT/TrB
Tabrez et al (2021)	CC
Tabrez et al. (2021)	CC
Juarez-Saldivar et al. (2024)	alamarBlue
López-Arencibia et al. (2024)	alamarBlue
Nath et al. (2024)	MTT
Santamaría-Aguirre (2023)	CC

[truncated: 6 more sheets: Methods-Year, Methods_Frequency, Methods_Combination, Methods, Year, Country]
